# Supplementary material for: Determination of the miRNA profile of extracellular vesicles from equine mesenchymal stem cells after different treatments
Source: Stem Cell Res Ther. 2025 Apr 5;16:162. doi: 10.1186/s13287-025-04287-5 (PMC11972531; doi:10.1186/s13287-025-04287-5)
Supplement: Supplementary file 1 — Supplementary Material 1 [file 13287_2025_4287_MOESM1_ESM.txt]

name	baseMean	log2FoldChange	lfcSE	pvalue	padj	tpm_NK	tpm_chondro_diff_hypoxia	tpm_NK_1-smallRNA_Seq	tpm_NK_2-smallRNA_Seq	tpm_NK_3-smallRNA_Seq	tpm_Pfd38_17_ChondroHypoxia-smallRNA_Seq	tpm_Pfd5_09_ChondroHypoxia-smallRNA_Seq	tpm_Pfd8_18_ChondroHypoxia-smallRNA_Seq
Equus_caballus_tRNA-Gly-CCC-4-1	9771,621222	1,254443115	0,409897737	0,002210558	0,006002809	3201,12143	2542,858637	3158,093412	3265,82252	3179,448358	2647,723482	3566,858908	1413,993522
Equus_caballus_tRNA-Gly-CCC-4-2	9848,162031	1,307319394	0,411873082	0,001503106	0,004619303	3257,593663	2510,656833	3229,244885	3352,632472	3190,903634	2586,656966	3583,230033	1362,0835
Equus_caballus_tRNA-Glu-TTC-3-1	1492,027861	-2,062252142	0,425887812	1,28382E-06	1,17218E-05	136,8138635	1082,151799	107,5419203	126,1959477	176,7037225	1346,855923	1400,242804	499,3566707
Equus_caballus_tRNA-His-GTG-1-5	248,7106677	1,389232092	0,436863996	0,001472697	0,004583294	85,65865194	60,10071457	84,1868568	61,8922801	110,8968189	63,32823817	82,36722378	34,60668175
Equus_caballus_tRNA-His-GTG-1-6	226,3739845	1,332956937	0,436946399	0,002283702	0,006140396	76,8305089	57,78358236	75,22503011	59,48089257	95,78560403	65,58996097	79,80923546	27,95155065
Equus_caballus_tRNA-Glu-TTC-5-1	2816,928724	-1,565698724	0,43840819	0,000355178	0,001472119	339,6875323	1806,793665	345,4376834	220,7759256	452,848988	2302,056848	2051,50663	1066,817516
Equus_caballus_tRNA-His-GTG-1-3	228,9799138	1,404149682	0,439204296	0,001388501	0,004417957	79,00135984	54,97525938	79,2985877	56,80157308	100,9039188	61,44346918	72,64686818	30,83544079
Equus_caballus_tRNA-His-GTG-1-4	244,9689622	1,303300316	0,440450027	0,003086194	0,007843871	82,48844542	62,72011958	89,34669641	58,67709672	99,44154312	70,11340655	85,43680976	32,61014242
Equus_caballus_tRNA-Glu-TTC-5-2	2833,768629	-1,597253787	0,441727476	0,000299276	0,001300303	336,6766216	1823,156851	336,4758567	217,2928102	456,2611978	2359,73078	2026,949942	1082,789831
Equus_caballus_tRNA-His-GTG-1-1	242,4393338	1,382719828	0,443757212	0,00183361	0,005275385	83,49042617	59,05174209	84,1868568	57,33743698	108,9469847	68,98254515	76,22805182	31,94462931
Equus_caballus_tRNA-His-GTG-1-7	244,2996131	1,506987773	0,448218201	0,000773313	0,002721715	85,67491928	57,5736245	89,88983742	61,35641621	105,7785042	69,73645275	77,25124715	25,73317361
Equus_caballus_tRNA-Asp-GTC-2-3	2219,675401	2,722050917	0,448426648	1,27731E-09	2,36677E-08	904,8981302	233,7620367	738,6717758	940,1732073	1035,849407	258,9672597	247,1016713	195,2171791
ENSECAT00000047684	94393,5472	1,121394921	0,450191046	0,012740879	0,026060889	30122,38733	23736,48066	28600,44782	30933,01139	30833,70279	21401,55192	28933,40584	20874,48423
Equus_caballus_tRNA-Gly-GCC-1-7	46422,51333	-1,536842954	0,450420857	0,000644844	0,00232144	5630,691181	27464,00305	4367,668445	5467,955205	7056,449893	29079,34689	29621,5047	23691,15755
Equus_caballus_tRNA-Gly-GCC-1-4	47053,37959	-1,562138265	0,450566319	0,000526194	0,001985043	5629,627703	27969,72494	4349,744792	5525,828506	7013,309812	29726,19961	30101,38331	24081,59191
Equus_caballus_tRNA-Gly-GCC-1-8	47480,7913	-1,604435208	0,451058309	0,000375048	0,001534289	5559,235861	28387,40804	4327,747581	5403,919469	6946,040533	30037,9404	30517,82381	24606,45991
Equus_caballus_tRNA-Gly-GCC-1-6	47770,00218	-1,608868839	0,45109816	0,000361697	0,001489342	5579,711945	28589,87002	4332,092709	5439,554418	6967,488709	30388,50743	30649,30441	24731,79822
Equus_caballus_tRNA-Gly-GCC-1-5	47032,76803	-1,578785774	0,451280216	0,000467953	0,001854155	5579,286643	28019,77382	4295,43069	5483,227326	6959,201913	29726,95352	30137,19515	24195,17281
Equus_caballus_tRNA-Gly-GCC-1-3	46875,85994	-1,575595273	0,45162267	0,000485298	0,001897071	5568,91441	27885,84352	4304,935658	5470,634524	6931,173047	29591,6271	29907,99939	24157,90408
Equus_caballus_tRNA-Gly-CCC-3-1	48336,78444	-1,456117399	0,451809539	0,00126919	0,004164531	6099,376202	28159,81069	4687,578501	6097,595284	7512,95482	29872,45768	30258,95539	24348,01899
Equus_caballus_tRNA-Gly-GCC-1-1	47311,15621	-1,580828466	0,451820712	0,000467364	0,001854155	5607,60425	28187,60644	4297,874825	5511,628113	7013,309812	29975,74302	30234,3987	24352,67758
Equus_caballus_tRNA-Gly-GCC-1-2	46946,85516	-1,569257462	0,451938131	0,00051605	0,001958505	5595,125372	27898,38646	4304,120947	5521,809527	6959,445643	29525,66019	29989,85502	24179,64417
Equus_caballus_tRNA-Gly-CCC-3-2	47944,64881	-1,453918981	0,452407788	0,001310203	0,004247506	6056,822252	27918,22461	4622,130009	6080,715571	7467,621175	29631,5842	29981,15786	24141,93176
Equus_caballus_tRNA-Gly-GCC-1-9	46623,86516	-1,528284029	0,452587472	0,000733422	0,00259582	5677,459963	27490,66839	4357,620336	5586,381126	7088,378428	29363,1931	29280,78066	23828,03141
Equus_caballus_tRNA-Gly-GCC-1-10	47309,75479	-1,576697714	0,452737466	0,000496593	0,001907645	5621,330543	28152,81801	4273,161909	5531,455077	7059,374644	29867,55728	30211,37681	24379,51994
Equus_caballus_tRNA-Gly-CCC-1-1	48035,28442	-1,446936894	0,452826166	0,001396626	0,00442148	6090,232038	27943,5539	4610,452477	6140,464396	7519,77924	29664,75614	30031,29443	24134,61112
Equus_caballus_tRNA-Gly-CCC-1-2	48107,79552	-1,468116223	0,453028704	0,001192494	0,003989331	6036,313508	28051,05949	4616,427028	6018,555359	7473,958137	29703,58238	30066,08307	24383,51302
Equus_caballus_tRNA-His-GTG-1-2	244,7367462	1,177562076	0,453041103	0,009343071	0,020157997	81,19712606	64,24480506	81,47115174	51,71086606	110,4093604	73,50599074	79,2976378	39,93078664
ENSECAT00000039491	105370,0019	1,085223617	0,453230847	0,016646813	0,032569852	33416,5212	26616,1867	31737,35873	33556,06516	34956,1397	26111,58963	29646,06139	24090,90909
Equus_caballus_tRNA-Gly-CCC-2-1	5611,097467	3,452565251	0,454469625	3,03283E-14	3,18447E-12	2364,879086	389,9148059	2087,290908	2951,002481	2056,343871	361,8756467	514,1556515	293,7131195
Equus_caballus_tRNA-Val-TAC-2-1	575,3188329	-2,931119447	0,455385306	1,22203E-10	2,85166E-09	31,42516999	465,6527773	20,91092895	35,09908525	38,26549576	543,9443315	655,3566066	197,6573939
Equus_caballus_tRNA-Asp-GTC-2-4	2201,625381	2,68981639	0,458635478	4,49609E-09	7,65551E-08	893,2689031	232,7587664	754,4228652	927,3124738	998,0713703	259,3442135	233,2885344	205,6435512
Equus_caballus_tRNA-Asp-GTC-2-2	2219,774376	2,667229314	0,458968991	6,19712E-09	1,00107E-07	899,1969328	237,3462954	757,6817112	928,9200655	1010,989022	254,8207679	244,0320854	213,1860331
Equus_caballus_tRNA-Asp-GTC-2-6	2193,642252	2,699060767	0,463062763	5,58559E-09	9,26032E-08	890,3114048	229,4486388	747,0904615	934,5466364	989,2971165	254,4438141	227,1493625	206,7527397
Equus_caballus_tRNA-Asp-GTC-2-5	2193,361225	2,684963608	0,466264264	8,48853E-09	1,2154E-07	888,1970139	230,2202988	750,6208781	938,5656156	975,4045479	249,1664609	229,1957531	212,2986823
Equus_caballus_tRNA-Asp-GTC-2-1	2220,552972	2,703419893	0,467075085	7,12391E-09	1,06859E-07	902,2638525	231,4029349	751,7071601	943,1204587	1011,963939	271,7836888	215,8942139	206,530902
Equus_caballus_tRNA-Lys-TTT-1-8	177,3728984	-1,785402555	0,470041898	0,000145639	0,000705789	18,85004064	128,9551627	14,66480731	18,48730445	23,39801015	140,2268131	198,4998933	48,13878167
ENSECAT00000085214	8578,983168	-1,141648069	0,470415536	0,015228756	0,03055451	1265,570582	4548,203639	1182,417982	1066,369155	1547,924609	4914,346673	4353,184516	4377,079728
ENSECAT00000138712	8598,231823	-1,134834632	0,470680049	0,015906529	0,031712383	1272,179184	4551,933282	1216,907437	1052,436694	1547,193421	4910,577135	4363,928067	4381,294645
Equus_caballus_tRNA-Gly-TCC-2-1	232,3206245	-1,486832236	0,471507586	0,001614037	0,004865279	28,95674204	159,4568364	20,91092895	28,66871849	37,29057867	129,2951529	278,3091288	70,76622743
Equus_caballus_tRNA-Lys-TTT-1-3	178,4484327	-1,73235809	0,473407802	0,00025287	0,001129844	19,36276961	129,2819303	16,83737136	19,55903224	21,69190524	149,6506581	193,3839167	44,81121611
ENSECAT00000100733	8537,767286	-1,125959756	0,473653029	0,017445448	0,033921704	1270,052397	4496,009839	1170,46888	1069,584338	1570,103972	4879,28997	4236,540249	4372,199299
ENSECAT00000093662	1138,159041	3,307100876	0,474457166	3,16303E-12	1,10706E-10	473,015377	93,84723171	596,3688308	470,4885016	352,1887985	74,25989834	156,0372873	51,24450952
Equus_caballus_tRNA-Val-TAC-1-1	1021,258273	-3,862622478	0,477566263	6,05831E-16	1,27224E-13	31,14446416	890,1523022	17,92365338	34,56322136	40,94651775	1043,408115	1292,295697	334,7530946
Equus_caballus_tRNA-Thr-TGT-2-1	124,4215214	2,038466346	0,479427933	2,11991E-05	0,000140583	47,09831251	20,90205232	57,30137673	31,34803797	52,64552283	23,74808932	26,09148082	12,86658681
Equus_caballus_tRNA-Val-TAC-3-1	484,5168904	-3,189430692	0,479795908	2,98166E-11	8,94499E-10	22,13661919	395,1651078	14,39323681	30,81217408	21,20444669	440,6589906	560,7110389	184,1252939
ENSECAT00000082168	767,2972631	3,128912733	0,486115926	1,22214E-10	2,85166E-09	314,1816074	70,57522691	399,2086435	321,7862701	221,5499086	54,28134701	118,1790602	39,26527353
ENSECAT00000102852	1153,713788	3,302271567	0,487878007	1,29997E-11	4,0949E-10	478,7669859	95,86849458	611,8483496	476,6509364	347,8016716	68,98254515	166,2692405	52,35369803
Equus_caballus_tRNA-Thr-TGT-3-2	92,74989968	1,974677188	0,488045034	5,20788E-05	0,00029827	35,36313649	16,23183387	35,03259525	23,04214757	48,01466665	18,47073613	20,46390653	9,760858956
Equus_caballus_tRNA-Lys-TTT-1-1	174,6223051	-1,710955976	0,490419257	0,000485263	0,001897071	18,95398336	127,201652	18,19522389	20,63076003	18,03596615	150,4045657	190,8259284	40,37446204
Equus_caballus_tRNA-Lys-TTT-1-2	176,6005629	-1,907795413	0,491896913	0,000105126	0,00054735	17,35931064	133,0509823	19,28150591	15,00418912	17,79223688	157,5666878	200,546284	41,03997515
Vault	116,5835787	1,414185545	0,492838627	0,004111606	0,009962738	40,16021872	25,88941276	30,95903766	38,58220058	50,93941792	35,05670328	23,53349251	19,0780425
Equus_caballus_tRNA-Lys-TTT-1-6	173,7028884	-1,967017064	0,493321156	6,68309E-05	0,000362961	16,52640633	131,4235395	12,76381377	19,02316834	17,79223688	152,6662885	199,011491	42,59283908
Equus_caballus_tRNA-Lys-TTT-1-4	165,7466277	-1,745173805	0,49340601	0,00040471	0,001634405	17,94629578	121,8205573	16,02265984	16,61178081	21,20444669	152,2893347	177,0127915	36,15954568
ENSECAT00000089795	214,6214324	3,093894129	0,494617564	3,97201E-10	8,07214E-09	89,25638242	21,77301476	83,64371579	95,65170561	88,47372586	18,09378234	39,90461773	7,320644217
Equus_caballus_tRNA-Ala-AGC-5-1	413,9071704	1,555589756	0,494772205	0,001666256	0,004975077	149,9212768	95,07610488	147,4627847	71,00196635	231,2990795	119,4943542	123,8066345	41,92732597
Equus_caballus_tRNA-Ala-AGC-5-4	437,5954628	1,576579352	0,49612728	0,001484114	0,004583294	158,6094882	101,0027502	161,8560215	76,09267337	237,8797698	125,525615	137,1081737	40,37446204
Equus_caballus_tRNA-Lys-TTT-1-7	170,5814044	-1,826747071	0,498781104	0,000249841	0,001124287	17,60919489	126,1453736	13,30695478	19,29110029	20,2295296	162,0901334	177,5243891	38,82159812
5	279620,0385	1,298926544	0,500170974	0,013351096	0,026033272	94652,42582	61605,17142	54089,78392	143156,174	86711,31949	50813,18358	87361,95177	46640,3789
Equus_caballus_tRNA-Thr-TGT-3-1	86,80412089	1,87370909	0,50491755	0,000206507	0,000949629	32,63306379	16,88569991	34,76102474	19,02316834	44,1149983	18,84768993	24,04509017	7,764319624
ENSECAT00000090643	777,4074167	3,145409656	0,506978422	5,49661E-10	1,04935E-08	318,6379682	71,56261525	409,7998933	322,8579979	223,2560135	45,98836344	129,4342088	39,26527353
Equus_caballus_tRNA-Ala-AGC-5-3	422,4943623	1,593418123	0,507283108	0,001683246	0,005002098	153,8567504	95,48003647	163,213874	65,10746349	233,2489136	116,10177	128,4110135	41,92732597
Equus_caballus_tRNA-Ala-AGC-5-2	405,7902371	1,577484127	0,507985172	0,001900383	0,005409059	147,3518192	92,48342852	154,2520473	64,30366764	223,4997427	119,4943542	118,6906579	39,26527353
Equus_caballus_tRNA-Lys-TTT-1-5	185,0347731	-1,887950875	0,508150556	0,000202933	0,000945383	18,75602367	139,3824455	11,67753175	18,7552364	25,83530287	163,9749024	211,8014326	42,37100138
Equus_caballus_tRNA-Leu-AAG-1-4	110,9073616	3,215370858	0,511541625	3,26488E-10	6,85625E-09	47,08011972	8,664730527	53,22781914	35,3670172	52,64552283	10,93166016	8,185562612	6,87696881
5S	527,5385435	2,676441716	0,513207506	4,05166E-07	3,73091E-06	207,6208463	65,19102849	279,355527	206,0843237	137,4226881	44,73185077	116,900066	33,94116864
Equus_caballus_tRNA-Ala-AGC-6-1	158,5951177	-1,269000293	0,513522636	0,013467284	0,027457569	21,35930663	106,7122218	16,83737136	29,20458239	18,03596615	98,38494145	183,1519634	38,59976042
Equus_caballus_tRNA-Leu-AAG-1-3	107,1983625	3,625317164	0,516456755	2,22513E-12	8,76143E-11	46,23834454	6,859763638	55,9435242	36,70667694	46,06483247	9,423844966	7,162367285	3,993078664
Equus_caballus_tRNA-Met-CAT-1-1	51,31575383	1,385240482	0,518165906	0,007509714	0,01677702	17,50174583	13,0655755	14,66480731	16,87971276	20,96071742	15,45510574	18,41751588	5,324104885
Equus_caballus_tRNA-Glu-CTC-2-1	144,3531998	1,400344854	0,519611511	0,007039195	0,015814148	49,08455573	30,33170452	60,28865229	34,56322136	52,40179355	31,66411909	29,1610668	30,16992768
ENSECAT00000112905	209,3013547	3,239851301	0,520378264	4,78634E-10	9,4231E-09	88,00406638	19,83300379	72,23775455	102,0820724	89,69237222	17,33987474	36,83503175	5,324104885
Equus_caballus_tRNA-Gly-CCC-5-1	192,87881	-1,812138732	0,523616651	0,000538549	0,001995799	20,49803737	118,2866642	12,49224327	19,02316834	29,9787005	159,074503	96,18036069	99,60512889
ENSECAT00000075345	58,15670263	1,460729456	0,525192536	0,005413804	0,01267917	20,36936596	13,34008644	21,99721097	12,05693768	27,05394923	12,43947536	18,92911354	8,651670438
Equus_caballus_tRNA-Leu-TAG-1-1	93,4530862	3,764815027	0,527593487	9,6208E-13	6,73456E-11	40,56576307	5,165599214	45,89541548	35,09908525	40,70278848	5,65430698	5,627574295	4,214916367
Equus_caballus_tRNA-Ala-CGC-2-1	169,4254092	3,709756352	0,527747952	2,0741E-12	8,71121E-11	73,87799425	8,952889623	74,6818891	64,57159959	82,38049405	9,423844966	7,673964948	9,760858956
Equus_caballus_tRNA-Leu-AAG-1-5	101,0703663	3,723231314	0,52899639	1,9461E-12	8,71121E-11	44,32435418	5,63873945	48,88269105	32,41976577	51,67060574	6,408214577	5,627574295	4,880429478
Equus_caballus_tRNA-Leu-AAG-1-6	104,3123468	3,378810745	0,529851193	1,80702E-10	4,0658E-09	44,53337464	7,305207351	55,9435242	31,34803797	46,30856175	6,785168376	8,697160275	6,433293403
eca-miR-423-5p	65,64999601	-1,260969945	0,532500537	0,017883748	0,034560618	9,235371876	40,80370113	5,702980622	8,841754301	13,16138071	59,18174639	43,48580137	19,74355561
ENSECAT00000041536	192,8832918	1,392730758	0,533378568	0,009023864	0,019536201	64,91020976	49,95699262	67,34948544	63,76780374	63,61334008	23,37113552	102,3195326	24,18030969
eca-miR-23a	301,2794168	-3,771840036	0,533986632	1,62304E-12	8,52098E-11	9,589621266	269,5440123	5,15983961	13,12866548	10,48035871	298,9243623	427,1840488	82,52362572
Equus_caballus_tRNA-iMet-CAT-1-1	1272,559986	-1,76414897	0,536177431	0,001001043	0,003408956	135,5056916	857,7235162	170,8178482	94,57997782	141,1192487	1597,907153	603,6852426	371,5781534
Equus_caballus_tRNA-Lys-CTT-2-1	100,3926102	1,724147025	0,536602915	0,001313206	0,004247506	37,32533501	17,96045357	28,51490311	25,45353511	58,00756682	17,71682854	18,41751588	17,74701628
Equus_caballus_tRNA-iMet-CAT-1-3	1290,17864	-1,723004441	0,536946434	0,001332464	0,004274821	140,0742985	864,2462209	175,7061173	103,1538002	141,362978	1621,278288	600,104059	371,3563157
Equus_caballus_tRNA-Leu-AAG-1-1	102,7272903	3,564733136	0,537493939	3,30863E-11	9,4747E-10	44,35806021	6,082414857	47,52483852	37,77840474	47,77093738	6,408214577	5,627574295	6,211455699
Equus_caballus_tRNA-Met-CAT-1-2	52,14170162	1,082683508	0,53941855	0,044735753	0,076171687	16,64249046	15,72440581	11,40596124	19,02316834	19,49834179	18,09378234	23,53349251	5,545942588
eca-miR-125b-5p	92,08614789	-2,488205919	0,541131691	4,26254E-06	3,44282E-05	6,432346588	70,87685438	3,801987081	9,645550146	5,849502536	84,4376509	96,69195835	31,5009539
Equus_caballus_tRNA-iMet-CAT-1-8	1303,213556	-1,690558334	0,541500589	0,001796343	0,005263702	143,4496382	866,7012151	193,6297706	100,4744807	136,2446632	1605,069275	613,9171959	381,1171747
Equus_caballus_tRNA-iMet-CAT-1-4	1316,337701	-1,732541953	0,543000879	0,001419385	0,004471062	141,3959391	879,2034099	190,3709246	103,4217321	130,3951607	1637,487301	608,8012192	391,321709
Equus_caballus_tRNA-iMet-CAT-1-9	1296,989309	-1,656520842	0,543169518	0,002290465	0,006140396	145,7544344	860,393577	191,1856361	101,5462085	144,5314585	1615,623981	599,0808636	366,4758862
Equus_caballus_tRNA-iMet-CAT-1-10	1297,399009	-1,687155402	0,543633674	0,001912602	0,005409059	143,7028058	861,7741441	184,3963734	100,4744807	146,2375634	1628,44041	582,1981408	374,6838813
Equus_caballus_tRNA-iMet-CAT-1-2	1296,856816	-1,646150948	0,544867358	0,002517785	0,006609186	146,0964101	860,3384861	189,8277836	109,048303	139,4131438	1632,209948	589,8721057	358,9334043
U3	91,46451222	1,685276259	0,54691797	0,002060256	0,00570914	32,80443145	21,63668429	27,9717621	32,41976577	38,02176649	14,70119815	43,99739904	6,211455699
Equus_caballus_tRNA-iMet-CAT-1-6	1327,798187	-1,676560617	0,547192473	0,002184484	0,005957685	146,9104634	880,2831172	199,6043218	106,1010516	135,0260169	1652,565453	603,1736449	385,1102533
Equus_caballus_tRNA-iMet-CAT-1-5	1326,080936	-1,664776658	0,54759137	0,002364363	0,006307828	148,1233357	879,5898095	194,4444822	106,3689836	143,5565414	1672,167051	591,9184964	374,6838813
Equus_caballus_tRNA-Leu-TAG-2-1	241,5809159	4,065395714	0,547940812	1,17646E-13	9,26464E-12	105,8902378	9,876529343	95,04967703	117,0862615	105,5347749	10,93166016	7,162367285	11,53556058
Equus_caballus_tRNA-Lys-CTT-5-1	1674,210124	1,121769971	0,548805429	0,040951446	0,070877502	545,8127404	375,2870796	384,2722657	525,1466191	728,0193365	298,5474085	344,816825	482,4970052
Equus_caballus_tRNA-Val-CAC-2-1	212,2899805	-2,254485683	0,550811557	4,25781E-05	0,000250694	17,27172597	161,3438714	14,1216663	17,95144055	19,74207106	294,7778706	142,2241504	47,02959315
eca-miR-125a-5p	87,52208398	-1,193662774	0,551277855	0,030367379	0,055614677	12,42513973	55,71840204	5,431410116	17,95144055	13,89256852	57,67393119	84,41361443	25,0676605
Equus_caballus_tRNA-Leu-TAG-3-1	80,00032153	4,321861789	0,551288581	4,52116E-15	5,69666E-13	35,61387616	3,434578226	35,30416576	33,75942551	37,77803721	4,146491785	4,604378969	1,552863925
Equus_caballus_tRNA-iMet-CAT-1-7	1287,222568	-1,713354205	0,551576461	0,001894534	0,005409059	140,2850086	860,230673	190,3709246	93,50825003	136,9758511	1627,309549	584,2445314	369,1379387
Equus_caballus_tRNA-Lys-CTT-1-7	1976,635241	1,746687641	0,553635726	0,00160531	0,004862236	723,649382	317,8704414	625,9700159	609,5451828	935,4329473	286,484887	246,078476	421,0479613
MIR320A	62,52514411	-1,325621178	0,554332466	0,016785038	0,032738618	8,306434435	37,05432089	5,15983961	10,98520989	8,774253805	52,77353181	33,76544577	24,62398509
Equus_caballus_tRNA-Val-CAC-2-2	218,2784002	-2,231814825	0,554475227	5,69526E-05	0,000323244	18,02711646	166,5635772	14,1216663	18,7552364	21,20444669	303,0708541	150,9213107	45,69856693
Equus_caballus_tRNA-Ala-AGC-1-1	368,302167	2,474392773	0,557100732	8,93117E-06	6,4674E-05	150,703415	44,24287361	161,3128805	70,46610246	220,3312622	67,85168376	29,1610668	35,71587027
Equus_caballus_tRNA-Val-CAC-1-6	194,5041815	-1,861229342	0,55820186	0,000855051	0,002976144	19,81068081	138,2923525	15,20794833	20,09489614	24,12919796	261,9828901	108,9703023	43,9238653
Equus_caballus_tRNA-Lys-CTT-1-5	2020,690174	1,734371438	0,55890422	0,001914635	0,005409059	737,6471273	325,5043562	634,6602721	632,8552624	945,4258474	306,0864845	235,8465227	434,5800612
Equus_caballus_tRNA-Lys-CTT-3-1	1989,529804	1,760762666	0,559701514	0,00165579	0,004967369	727,3617894	315,0070439	646,0662333	631,7835346	904,2356004	283,0923028	235,3349251	426,5939039
Equus_caballus_tRNA-Trp-CCA-2-1	79,30098649	-2,334237636	0,560270229	3,09623E-05	0,000191287	6,152340488	61,56843873	6,51769214	5,35863897	6,580690353	98,76189525	67,53089155	18,41252939
Equus_caballus_tRNA-Lys-CTT-1-4	2032,722829	1,726923913	0,560588911	0,002066165	0,00570914	739,8729587	327,3773434	644,7083808	644,1084042	930,8020911	284,600118	251,1944526	446,3374595
Equus_caballus_tRNA-Val-CAC-1-3	187,477774	-1,955165022	0,560979539	0,000491641	0,001900208	18,11684952	138,8191952	16,02265984	16,87971276	21,44817597	254,8207679	126,3646228	35,27219486
ENSECAT00000030837	80,17795539	1,424272537	0,56129961	0,01116617	0,023374857	27,63307232	21,61621206	22,81192249	25,72146706	34,3658274	12,43947536	45,53219203	6,87696881
Equus_caballus_tRNA-Val-AAC-1-3	172,8794096	-2,161103609	0,561423288	0,000118441	0,000601758	14,90953423	128,9447731	12,49224327	14,20039327	18,03596615	243,1352001	104,877521	38,82159812
Equus_caballus_tRNA-Lys-CTT-1-1	2022,075372	1,733396638	0,563080572	0,002081037	0,005725124	737,4198883	323,9844283	638,7338297	636,8742416	936,6515936	292,8931016	237,3813157	441,6788677
Equus_caballus_tRNA-Val-CAC-1-5	180,4088272	-1,966091515	0,563776819	0,000487818	0,001897071	17,22560123	132,5518849	16,56580085	16,34384886	18,76715397	249,1664609	112,5514859	35,93770797
Equus_caballus_tRNA-Lys-CTT-1-3	2037,337647	1,72506663	0,565044751	0,00226586	0,006126574	740,4433062	327,064379	649,3250794	652,4142946	919,5905446	298,5474085	234,3117298	448,3339988
Equus_caballus_tRNA-iMet-CAT-2-1	417,8358682	1,31399822	0,565066524	0,020051288	0,038396084	138,4030812	98,66967047	213,1828471	77,96819701	124,0581996	167,7444404	65,48450089	62,7800701
Equus_caballus_tRNA-Lys-CTT-1-8	1993,848181	1,747945504	0,565285005	0,00198713	0,005588804	727,8685214	315,8596414	644,7083808	628,5683512	910,3288322	274,4223654	236,3581204	436,7984383
Equus_caballus_tRNA-Lys-CTT-1-2	2018,183933	1,717113229	0,565890465	0,002410497	0,006380726	732,7845954	324,7050324	672,9517134	616,7793454	908,6227273	276,3071344	246,5900737	451,217889
Equus_caballus_tRNA-Val-CAC-1-4	189,6410316	-2,031881884	0,567791277	0,000345477	0,001441394	17,68615408	139,8445631	12,22067276	17,6835086	23,15428087	262,7367977	116,6442672	40,15262434
ENSECAT00000145217	14776,36255	1,725926818	0,570623615	0,002489353	0,006561892	5279,879589	2377,121121	4414,107001	5997,924599	5427,607166	2343,89872	1583,906365	3203,558277
Equus_caballus_tRNA-Val-AAC-1-4	169,4070543	-1,978422545	0,571577384	0,000537497	0,001995799	16,07057267	123,5497116	12,49224327	17,6835086	18,03596615	235,973078	98,738349	35,93770797
Equus_caballus_tRNA-Glu-TTC-2-3	15034,71397	3,253298451	0,571695101	1,2658E-08	1,63584E-07	6393,514548	994,348818	7761,756627	4414,982647	7003,80437	994,4041209	670,7045365	1317,937797
Equus_caballus_tRNA-Ala-CGC-5-1	360,2329977	2,574420932	0,571765636	6,71332E-06	5,09566E-05	148,9991812	39,68345763	154,2520473	73,14542194	219,6000744	60,31260779	23,02189485	35,71587027
Equus_caballus_tRNA-Glu-TTC-2-1	14984,97458	3,291670149	0,572629993	9,01255E-09	1,23433E-07	6387,225161	964,5064013	7701,196404	4469,104901	6991,374177	944,2692656	656,3798019	1292,870136
Equus_caballus_tRNA-Glu-TTC-2-4	14978,9751	3,260941614	0,572742506	1,2442E-08	1,63584E-07	6375,087187	985,1349145	7769,632171	4349,875184	7005,754204	977,8181537	667,6349505	1309,951639
Equus_caballus_tRNA-Glu-CTC-5-1	60,34504056	2,585604524	0,573091318	6,43162E-06	4,94137E-05	23,9402889	6,42307975	25,52762755	24,11387537	22,17936378	6,031260779	6,139171959	7,098806513
Equus_caballus_tRNA-Val-CAC-1-8	186,6589383	-1,771494166	0,573471816	0,002007846	0,005621969	19,87000183	133,575799	17,65208288	19,29110029	22,66682233	257,0824907	109,4818999	34,16300634
Equus_caballus_tRNA-Val-CAC-1-7	181,1454254	-1,854547952	0,574697038	0,00125095	0,004147887	18,58453439	131,7072469	15,20794833	17,1476447	23,39801015	251,0512299	111,0166929	33,05381783
Equus_caballus_tRNA-Val-CAC-1-9	185,0523821	-1,930790652	0,575176274	0,000788308	0,002759079	18,06102196	133,8027782	16,29423035	17,41557665	20,47325888	263,4907053	99,76154433	38,15608501
Equus_caballus_tRNA-Val-AAC-1-1	179,4554116	-1,984838207	0,575849429	0,000567267	0,002089931	16,88971319	131,1444298	14,1216663	18,7552364	17,79223688	254,0668603	102,3195326	37,04689649
Equus_caballus_tRNA-Cys-GCA-3-1	125,8741559	2,438856108	0,575965428	2,29184E-05	0,000149307	49,23451446	14,73197807	50,51211408	50,63913827	46,55229102	7,162122174	19,95230887	17,08150317
Equus_caballus_tRNA-Glu-TTC-2-2	14973,62238	3,251638311	0,576406803	1,68848E-08	2,08577E-07	6366,012016	985,9041079	7781,581274	4361,396258	6955,058516	961,6091404	665,0769622	1331,026221
eca-miR-92a	30,80421915	-1,298071978	0,576456447	0,024334107	0,045222677	4,213289763	19,95231694	3,25884607	4,018979228	5,362043992	20,35550513	30,18426213	9,317183549
Equus_caballus_tRNA-Lys-CTT-1-6	2014,047566	1,706878297	0,577255929	0,003107659	0,007843871	730,2108851	322,7486451	640,0916822	638,7497652	911,7912079	300,4321775	212,8246279	454,98913
Equus_caballus_tRNA-Val-AAC-1-8	171,7954051	-2,224806464	0,577328084	0,000116381	0,0005961	14,29200483	128,6036263	10,59124973	14,73625717	17,54850761	250,2973223	96,69195835	38,82159812
Equus_caballus_tRNA-Glu-CTC-1-3	338053,6736	1,46100475	0,577648352	0,011431354	0,023794872	115199,5909	61980,18237	137157,2271	98681,48009	109760,0656	59327,25056	41128,35934	85484,93722
Equus_caballus_tRNA-Glu-CTC-1-4	337938,9877	1,461539313	0,577949787	0,0114442	0,023794872	115159,8814	61914,85433	137232,9953	98698,62773	109548,0211	59007,21678	41193,84384	85543,50237
Equus_caballus_tRNA-Val-CAC-4-1	164,6420396	-1,660890969	0,578098855	0,004065653	0,009889425	18,56298036	114,2393072	14,1216663	20,36282809	21,20444669	222,4027412	87,48320041	32,83198012
Equus_caballus_tRNA-Glu-CTC-1-2	338303,2934	1,467162183	0,578215211	0,011167987	0,023374857	115388,089	61785,34207	137055,1166	99477,77384	109631,3765	59026,81838	40920,13909	85409,06873
Equus_caballus_tRNA-Glu-CTC-1-1	337820,8961	1,459062184	0,57840815	0,011650813	0,024144776	115063,218	61939,7083	137102,0983	98677,72904	109409,8266	58975,17571	41139,61449	85704,33471
eca-let-7c	140,2418735	-2,711335986	0,579552411	2,89224E-06	2,49605E-05	8,693666658	105,8331039	2,715705058	13,12866548	10,23662944	84,8146047	165,2460452	67,43866187
Equus_caballus_tRNA-Val-AAC-1-2	172,03048	-2,190343538	0,579859757	0,000158495	0,000762226	14,50168352	129,2305962	10,31967922	16,61178081	16,57359052	248,0355995	102,8311303	36,82505879
Equus_caballus_tRNA-Val-AAC-1-7	167,2253308	-1,974696709	0,580084714	0,000663697	0,002375735	15,75072903	123,7179899	17,38051237	15,00418912	14,86748561	235,2191704	104,877521	31,0572785
Equus_caballus_tRNA-Glu-TTC-4-1	14949,6309	3,358810659	0,580125346	7,04696E-09	1,06859E-07	6401,039857	916,13244	7798,961786	4385,242201	7018,915585	888,8570572	607,2664262	1252,273836
Equus_caballus_tRNA-Glu-TTC-4-2	14910,21195	3,356479879	0,580904462	7,55831E-09	1,10738E-07	6384,196354	913,4843012	7798,418645	4344,516545	7009,653873	863,2241989	618,5215748	1258,70713
Equus_caballus_tRNA-Ala-AGC-4-1	362,6611205	2,694060769	0,581496067	3,60436E-06	2,97149E-05	152,164868	37,61859583	157,2393229	69,66230661	229,5929746	59,93565399	20,97550419	31,94462931
Equus_caballus_tRNA-Val-CAC-1-2	185,3013631	-1,92609871	0,582250362	0,000939564	0,003234566	18,14226505	135,1887115	16,29423035	17,41557665	20,71698815	266,8832894	103,8543256	34,82851946
Equus_caballus_tRNA-Ala-AGC-4-3	371,9935087	2,709570519	0,584020765	3,49235E-06	2,93358E-05	156,2552733	38,56567673	167,5590021	66,98298713	234,2238307	62,19737678	21,99869952	31,5009539
Equus_caballus_tRNA-Val-AAC-1-5	181,5400526	-2,005818649	0,584840885	0,000604288	0,002200585	17,121091	134,1702534	13,03538428	16,87971276	21,44817597	262,7367977	105,3891186	34,38484405
Equus_caballus_tRNA-Val-AAC-1-6	173,6610738	-2,108370962	0,585349876	0,000315901	0,001353863	15,41270548	129,4061845	10,59124973	16,87971276	18,76715397	251,4281837	101,2963373	35,49403257
Equus_caballus_tRNA-Val-CAC-1-1	184,2189285	-1,732412941	0,585989602	0,003112647	0,007843871	20,02399805	132,2469413	15,75108934	21,16662393	23,15428087	254,8207679	111,5282906	30,39176538
Equus_caballus_tRNA-iMet-CAT-2-2	425,1981246	1,462435981	0,592497179	0,013577237	0,02759245	144,1990889	91,27832289	231,378071	82,52304014	118,6961556	159,4514568	51,15976632	63,22374551
Equus_caballus_tRNA-Ala-AGC-4-2	357,8147647	2,66217171	0,592571912	7,03683E-06	5,27762E-05	149,2889445	37,53525711	159,1403164	69,12644271	219,6000744	61,06651538	18,92911354	32,61014242
Equus_caballus_tRNA-Leu-AAG-2-1	79,08924277	4,912706634	0,59310811	1,20124E-16	3,7839E-14	35,90900399	2,131015754	35,84730677	32,15183382	39,72787139	3,015630389	2,046390653	1,331026221
Equus_caballus_tRNA-Leu-AAG-1-2	99,85531734	3,326589576	0,593405122	2,07136E-08	2,50953E-07	42,37759106	6,361981571	49,69740256	34,29528941	43,14008121	6,785168376	4,092781306	8,207995031
Equus_caballus_tRNA-Glu-TTC-1-1	256056,2968	1,232464176	0,59404209	0,038013559	0,06721881	83930,4351	52234,41436	106276,4017	60147,50725	85367,39629	52862,11595	30980,30809	72860,81902
Equus_caballus_tRNA-Cys-GCA-3-3	136,8495682	2,26739071	0,594170539	0,000135599	0,000667403	52,58575511	16,27970452	53,49938965	53,31845775	50,93941792	10,93166016	14,83633223	23,07112117
U12	51,87782893	2,210852277	0,595289915	0,000204083	0,000945383	20,08910602	9,30406224	15,75108934	20,63076003	23,88546869	6,031260779	19,4407112	2,440214739
ENSECAT00000014519	41,3965296	2,399720947	0,600128019	6,36963E-05	0,000352006	16,30978222	5,08442902	20,63935844	10,98520989	17,30477834	4,523445584	5,627574295	5,102267181
Equus_caballus_tRNA-Cys-GCA-3-2	142,0687192	2,307820421	0,605076221	0,000136681	0,000667511	54,54998554	16,70370813	66,26320342	50,10327437	47,28347884	9,423844966	17,39432055	23,29295887
eca-miR-99b	50,08338564	2,037269604	0,611838192	0,000869233	0,003008883	18,1165828	8,989092791	14,66480731	29,20458239	10,48035871	7,916029772	14,83633223	4,214916367
Equus_caballus_tRNA-Arg-CCG-2-1	364,0031848	-2,448632237	0,612764086	6,44098E-05	0,000352854	26,17768361	287,783517	28,2433326	25,18560316	25,10411505	597,0948171	209,2434443	57,01228981
Equus_caballus_tRNA-Glu-CTC-4-1	385,0074446	2,349483795	0,614483597	0,000131566	0,000657828	151,2120527	42,79322442	196,0739052	93,77618198	163,786071	42,59577925	24,55668783	61,22720618
eca-miR-191a	44,1102834	-2,854137652	0,622727711	4,57731E-06	3,60463E-05	2,553877103	35,28603909	0,814711517	2,947251434	3,899668358	42,97273305	47,57858268	15,30680154
eca-let-7a	78,55222301	-3,79120257	0,628946424	1,66142E-09	2,99056E-08	2,445860536	54,58903529	2,172564047	3,215183382	1,949834179	42,97273305	59,34532893	61,44904388
eca-miR-214	257,8892674	-4,477557379	0,636420824	1,98506E-12	8,71121E-11	5,115254261	245,3977291	1,629423035	8,841754301	4,874585447	263,8676591	417,9752909	54,35023737
Equus_caballus_tRNA-Ala-CGC-3-1	348,4056501	2,603486865	0,637134034	4,38408E-05	0,000255738	145,1124212	37,10146048	152,8941948	61,62434816	220,8187207	63,32823817	13,81313691	34,16300634
Equus_caballus_tRNA-Gln-CTG-1-1	88,363742	-4,279897556	0,649027926	4,27211E-11	1,12143E-09	2,002523437	83,14032909	1,086282023	3,215183382	1,706104906	87,45328129	142,2241504	19,74355561
Equus_caballus_tRNA-Cys-GCA-4-4	128,4787132	2,6326575	0,649719103	5,07831E-05	0,000293517	51,54113247	11,87018143	61,37493431	42,06531591	51,18314719	5,277353181	11,25514859	19,0780425
Equus_caballus_tRNA-Cys-GCA-4-1	128,0354351	2,699624699	0,658048599	4,08763E-05	0,000245258	51,42457157	10,93458015	55,40038319	50,37120632	48,5021252	6,785168376	7,162367285	18,8562048
U2	70,22251573	-3,326526843	0,658172175	2,33538E-06	1,76066E-05	3,130499083	61,16896589	2,226878148	1,607591691	5,55702741	97,70642461	72,13527051	13,66520254
Equus_caballus_tRNA-Gln-CTG-1-2	82,70010404	-4,362741044	0,658500964	3,46634E-11	9,49476E-10	1,76121987	77,53579577	1,629423035	2,679319485	0,974917089	87,83023509	126,3646228	18,41252939
Equus_caballus_tRNA-Cys-GCA-5-1	125,8139796	2,871229276	0,658516748	1,29976E-05	8,99831E-05	50,76290785	9,786934209	62,18964583	50,37120632	39,72787139	7,539075973	5,627574295	16,19415236
ENSECAT00000125798	50,19800553	2,459902065	0,664814406	0,000215486	0,000983741	20,04470726	5,361827212	13,03538428	22,23835173	24,86038578	7,162122174	2,046390653	6,87696881
eca-miR-26a	52,50509318	-3,649218815	0,672330338	5,70794E-08	6,09492E-07	1,771713133	46,4546432	2,172564047	2,411387537	0,731187817	30,91021149	90,04118873	18,41252939
Equus_caballus_tRNA-Val-CAC-3-1	30,11572172	-2,476671077	0,673605346	0,000236234	0,001070703	2,205914916	23,54738554	1,086282023	1,87552364	3,655939085	36,56451847	26,09148082	7,986157327
Equus_caballus_tRNA-Gln-CTG-1-3	80,58742745	-4,747840869	0,680321021	2,9766E-12	1,10309E-10	1,366855627	76,73523857	0,543141012	1,607591691	1,949834179	88,58414268	124,3182322	17,30334088
Equus_caballus_tRNA-Glu-CTC-7-1	35,0591267	1,800152202	0,686361084	0,008722375	0,019014173	12,68533581	5,193062964	14,66480731	10,71727794	12,67392216	4,523445584	3,069585979	7,986157327
Equus_caballus_tRNA-Ala-AGC-2-1	480,4961188	5,126394706	0,687186106	8,65355E-14	7,7882E-12	227,2902173	8,859357662	234,636917	91,63272639	355,6010084	10,93166016	2,557988316	13,08842451
Y	1076,584036	0,953185719	0,692504414	0,008029179	0,015907132	120,1824768	867,9526471	80,24908447	195,7242884	84,5740575	817,2358355	1728,944303	57,67780292
Equus_caballus_tRNA-Cys-GCA-7-1	127,0158508	2,889441623	0,698832565	3,55466E-05	0,00021533	51,67458804	9,299345387	55,12881268	53,5863897	46,30856175	4,523445584	5,627574295	17,74701628
Equus_caballus_tRNA-Cys-GCA-4-3	126,7751088	2,951605608	0,700647433	2,52355E-05	0,00016059	51,77275669	8,906975129	53,49938965	55,99777724	45,8211032	4,523445584	5,115976632	17,08150317
ENSECAT00000070945	51,84680444	-4,103733649	0,707300349	6,55413E-09	1,03227E-07	1,360000921	46,46417879	0,814711517	1,071727794	2,193563451	77,65248252	50,64816866	11,09188518
Equus_caballus_tRNA-Cys-GCA-13-1	127,5349809	2,733291197	0,708847551	0,000115274	0,000595268	51,22803479	10,13322253	55,12881268	52,24672996	46,30856175	6,785168376	4,092781306	19,52171791
Equus_caballus_tRNA-Cys-GCA-4-2	126,8007873	2,841743572	0,710092351	6,28265E-05	0,000350272	51,57978063	9,386539226	53,77096015	51,97879801	48,98958374	5,65430698	4,092781306	18,41252939
ENSECAT00000132075	46,1872632	3,326914545	0,716589838	3,43879E-06	2,92762E-05	19,66227208	2,699541996	11,13439074	25,18560316	22,66682233	2,638676591	1,023195326	4,436754071
Equus_caballus_tRNA-Met-CAT-2-1	17,22467362	-1,657084885	0,718630629	0,021116647	0,040070746	1,972678907	12,42013441	1,629423035	1,607591691	2,681021996	17,33987474	16,37112522	3,549403257
Equus_caballus_tRNA-Met-CAT-6-1	17,97056996	-1,724429916	0,731841386	0,018458543	0,03545391	2,026080765	12,97621314	0,814711517	1,607591691	3,655939085	16,58596714	17,90591821	4,436754071
Equus_caballus_tRNA-Met-CAT-4-1	17,15247511	-1,956159839	0,73410407	0,00770593	0,017154544	1,69182799	12,17662382	0,543141012	1,607591691	2,924751268	13,94729055	16,37112522	6,211455699
Equus_caballus_tRNA-Gln-CTG-2-1	21,98476267	-2,776824691	0,740604467	0,000177256	0,000839634	1,302960506	18,59005758	0,814711517	1,87552364	1,218646362	22,24027412	28,64946914	4,880429478
ENSECAT00000147891	54,17490479	3,596260349	0,743268162	1,3086E-06	1,17774E-05	23,66518344	2,809776803	8,961826692	31,08010603	30,95361759	4,146491785	0,511597663	3,77124096
Metazoa	40,01992377	2,724153645	0,745019221	0,000255695	0,00113442	16,59698759	3,396688457	19,28150591	8,573822352	21,93563451	1,130861396	3,069585979	5,989617995
eca-miR-24	27,59954979	-2,341108568	0,748199562	0,001754086	0,005188141	2,090621234	23,32442486	0,814711517	3,751047279	1,706104906	18,09378234	46,55538735	5,324104885
Equus_caballus_tRNA-Ala-AGC-9-1	14,07856248	1,988263851	0,757870624	0,008703473	0,019014173	5,329561411	2,799898034	4,073557587	5,090707022	6,824419626	1,884768993	5,627574295	0,887350814
Equus_caballus_tRNA-Ala-AGC-11-1	15,39195869	2,235925309	0,758028367	0,003181247	0,007984803	6,082948608	2,674246768	5,431410116	4,286911176	8,530524532	1,507815195	5,627574295	0,887350814
Equus_caballus_tRNA-Arg-ACG-3-3	14,90365285	-1,57377738	0,760067902	0,038398557	0,06757288	1,792844756	11,03588366	1,357852529	1,339659743	2,681021996	8,29298357	21,48710186	3,327565553
Equus_caballus_tRNA-Ser-GCT-4-4	14,87528383	2,379324431	0,762630945	0,001809188	0,005275385	5,769537266	2,057069853	8,147115174	4,286911176	4,874585447	3,015630389	2,046390653	1,109188518
ENSECAT00000141508	15,16001073	2,281027549	0,770226377	0,003061417	0,007843871	5,771540562	1,879313006	6,789262645	5,894502867	4,630856175	1,884768993	1,53479299	2,218377035
eca-miR-21	841,8880837	-8,182769028	0,77290029	3,42041E-26	2,15486E-23	1,366855627	910,7360638	0,543141012	1,607591691	1,949834179	436,8894526	2188,614803	106,7039354
Equus_caballus_tRNA-Ser-GCT-4-6	15,14373152	2,245321957	0,777827403	0,003893568	0,009544544	6,00776978	2,456664404	6,789262645	2,947251434	8,28679526	4,146491785	2,557988316	0,665513111
Equus_caballus_tRNA-Arg-TCT-3-1	50,61459635	-4,94600879	0,7783411	2,09035E-10	4,54111E-09	0,756603346	47,5593149	0,271570506	0,535863897	1,462375634	65,58996097	65,99609856	11,09188518
Equus_caballus_tRNA-Ala-CGC-6-1	19,7110693	3,431553016	0,785026744	1,23534E-05	8,64736E-05	8,819230663	1,442461676	5,15983961	6,430366764	14,86748561	2,638676591	1,023195326	0,665513111
Equus_caballus_tRNA-Arg-ACG-2-1	17,53041749	-1,957776611	0,812748399	0,016003541	0,031805145	1,711601665	14,80164823	1,357852529	1,339659743	2,437292723	10,17775256	32,23065278	1,996539332
Equus_caballus_tRNA-Ser-GCT-4-5	12,67817229	2,002370801	0,813431475	0,013830562	0,028016893	4,645988503	2,041253178	5,702980622	4,822775073	3,412209813	3,769537987	1,023195326	1,331026221
eca-miR-23b	40,01098818	-4,168830649	0,815628258	3,20137E-07	3,10286E-06	0,972346289	25,37808465	1,357852529	1,071727794	0,487458545	18,09378234	19,4407112	38,59976042
eca-miR-145	72,03568996	-5,548943707	0,818310377	1,19366E-11	3,95793E-10	0,699562931	72,45233058	0,271570506	1,339659743	0,487458545	69,73645275	136,0849784	11,53556058
ENSECAT00000116931	27,96032593	-1,985191468	0,823011022	0,015860583	0,031712383	2,720001842	15,01058095	1,629423035	2,143455588	4,387126902	21,10941272	3,069585979	20,85274413
ENSECAT00000027383	12,89138792	-1,697267117	0,824489981	0,039535824	0,069187692	1,407615829	9,663030842	2,444134552	0,803795846	0,974917089	10,17775256	16,37112522	2,440214739
Equus_caballus_tRNA-Ser-GCT-4-1	13,43443296	2,930368641	0,827855662	0,000400568	0,001628113	5,621328	1,309986333	7,603974163	2,679319485	6,580690353	1,507815195	1,53479299	0,887350814
eca-miR-16	41,669777	-4,604363958	0,833831738	3,35288E-08	3,98072E-07	0,772738463	41,86847817	0,271570506	1,071727794	0,974917089	22,24027412	95,15716536	8,207995031
eca-miR-186	19,17052142	-2,891109861	0,834768458	0,000533459	0,001995799	1,052376528	17,58789811	1,086282023	1,339659743	0,731187817	10,55470636	38,88142241	3,327565553
Equus_caballus_tRNA-Ser-GCT-4-3	14,19276	2,030741329	0,843918507	0,016113968	0,031823824	5,381237285	2,292555711	8,41868568	1,87552364	5,849502536	4,523445584	1,023195326	1,331026221
ENSECAT00000017584	17,60038009	2,503840984	0,845926261	0,00307758	0,007843871	6,831984649	1,672491546	7,875544669	7,502094558	5,118314719	0,376953799	1,53479299	3,10572785
Equus_caballus_tRNA-Gln-CTG-4-1	10,53162566	-1,827802678	0,855462931	0,032628581	0,058927577	1,10820409	8,025227338	0,814711517	0,803795846	1,706104906	9,800798765	12,27834392	1,996539332
MIR23A	9,266771505	1,723521593	0,866543365	0,046705427	0,078885842	3,308332057	1,605769938	4,345128093	2,411387537	3,168480541	1,507815195	1,53479299	1,774701628
RAB8A	13,90200867	3,481162863	0,867290422	5,97395E-05	0,000336035	6,091016167	0,791564593	5,431410116	4,554843125	8,28679526	0,753907597	0,511597663	1,109188518
Equus_caballus_tRNA-Glu-CTC-3-1	12,58386976	3,130265492	0,868268012	0,000311932	0,00134601	5,293929932	0,962097147	7,060833151	3,215183382	5,605773264	0,753907597	1,023195326	1,109188518
Equus_caballus_tRNA-Ser-GCT-4-2	11,2228176	2,116765694	0,869918656	0,014962249	0,030115708	4,270607491	1,812591398	7,060833151	1,607591691	4,14339763	3,015630389	1,53479299	0,887350814
ENSECAT00000031477	8,956930374	2,257680131	0,886235646	0,010849967	0,02296172	3,519368686	1,265105045	2,444134552	3,483115331	4,630856175	1,884768993	1,023195326	0,887350814
eca-miR-22	18,66160207	-3,974192385	0,886691208	7,39302E-06	5,47953E-05	0,51972878	14,73044254	0	1,071727794	0,487458545	14,32424435	19,4407112	10,42637207
eca-miR-148a	87,16696994	-6,302223478	0,891152278	1,52723E-12	8,52098E-11	0,511661221	90,08857319	0	0,803795846	0,731187817	45,61140964	206,6854559	17,96885399
eca-let-7f	33,89518909	-5,12996182	0,892366486	8,99235E-09	1,23433E-07	0,439698541	25,94747262	0,271570506	0,803795846	0,243729272	16,96292094	35,81183643	25,0676605
eca-let-7g	14,35409381	-2,622613084	0,900019238	0,003568845	0,008851859	0,943292203	12,86942921	0,271570506	1,339659743	1,218646362	6,785168376	29,1610668	2,662052442
Equus_caballus_tRNA-Arg-CCT-1-1	9,470623926	-1,833708616	0,903207738	0,042334384	0,072870661	0,964278731	7,195205318	1,357852529	0,803795846	0,731187817	9,800798765	10,23195326	1,552863925
Equus_caballus_tRNA-Ser-CGA-2-1	10,77806625	-2,17316456	0,903567329	0,016168297	0,031831334	0,889890346	7,865373984	1,086282023	1,339659743	0,243729272	12,81642915	7,673964948	3,10572785
ENSECAT00000118608	9,134103999	2,416222184	0,908609746	0,007831439	0,01734008	3,565770742	1,036043048	3,801987081	3,483115331	3,412209813	0,753907597	1,023195326	1,331026221
Equus_caballus_tRNA-Cys-GCA-6-1	13,89881283	3,120246878	0,913132802	0,000632969	0,002291785	5,779240085	0,99116176	10,31967922	2,143455588	4,874585447	1,130861396	0,511597663	1,331026221
ENSECAT00000095764	20,82157571	4,822293105	0,913923056	1,31692E-07	1,33816E-06	9,130281268	0,569726889	9,776538209	11,52107379	6,093231809	0,753907597	0,511597663	0,443675407
Equus_caballus_tRNA-Ser-GCT-1-1	12,0324954	3,490103552	0,914016389	0,000134306	0,000666243	5,259233993	0,962497363	6,51769214	2,679319485	6,580690353	1,130861396	1,53479299	0,221837704
Equus_caballus_tRNA-Ile-AAT-1-1	8,154884295	-2,133115972	0,932561953	0,022174127	0,041825449	0,701988636	6,003245743	0,814711517	0,803795846	0,487458545	7,162122174	8,185562612	2,662052442
eca-miR-181a	12,36922149	-2,880382283	0,933505846	0,002031736	0,00566369	0,692708225	11,36410105	0,543141012	0,803795846	0,731187817	7,539075973	24,55668783	1,996539332
ENSECAT00000136488	8,653943664	2,521782079	0,935968436	0,007053612	0,015814148	3,50766257	1,0586838	1,629423035	4,018979228	4,874585447	0,753907597	1,53479299	0,887350814
Equus_caballus_tRNA-Lys-CTT-7-1	25,51874338	-3,409742278	0,939457189	0,000283991	0,001251151	1,03624141	22,03530267	1,086282023	0,803795846	1,218646362	55,4122084	8,697160275	1,996539332
eca-miR-99a	13,91118554	-2,016260583	0,94218739	0,032356519	0,058745266	1,234213976	10,13753917	0	3,215183382	0,487458545	7,916029772	17,39432055	5,102267181
ENSECAT00000089816	9,305831146	2,679460871	0,949448891	0,004770698	0,011384621	3,905810465	1,020626589	1,629423035	3,751047279	6,336961081	1,884768993	0,511597663	0,665513111
ENSECAT00000094695	9,203169573	3,047897386	0,957937402	0,001463986	0,004583294	3,81150331	0,769324057	2,444134552	5,090707022	3,899668358	1,130861396	0,511597663	0,665513111
Equus_caballus_tRNA-Cys-GCA-9-1	12,86323176	3,824056854	0,960857005	6,89618E-05	0,000371333	5,531872256	0,695378155	9,504967703	2,947251434	4,14339763	1,130861396	0,511597663	0,443675407
COL3A1	8,882202837	2,549332322	0,964717866	0,008451156	0,018395125	3,547816346	1,006978435	3,394631323	3,349149356	3,899668358	0,376953799	1,53479299	1,109188518
Equus_caballus_tRNA-Thr-AGT-1-1	7,933785328	-1,946421319	0,964756639	0,043640681	0,074710949	0,77637702	6,189995188	1,086282023	0,267931949	0,974917089	6,785168376	10,23195326	1,552863925
ENSECAT00000092197	22,97142935	5,293781777	0,96721227	4,41889E-08	4,88404E-07	10,16610027	0,444075623	8,961826692	14,46832522	7,068148898	0,376953799	0,511597663	0,443675407
SNORD43	11,02636604	2,60282059	1,004780546	0,00958542	0,020540185	4,595302541	1,83097681	3,25884607	3,215183382	7,31187817	0,376953799	5,115976632	0
Equus_caballus_tRNA-Cys-GCA-14-1	15,19268952	4,35885889	1,007485182	1,51515E-05	0,000102639	6,614515722	0,524845601	11,94910226	3,751047279	4,14339763	1,130861396	0	0,443675407
Equus_caballus_tRNA-Gly-TCC-1-3	6,69179996	-2,075516919	1,01347269	0,040567266	0,070405998	0,602184723	4,968971	0,271570506	0,803795846	0,731187817	3,769537987	8,697160275	2,440214739
Equus_caballus_tRNA-Ser-CGA-1-1	8,906866817	-3,11660835	1,01517438	0,002140425	0,005862904	0,431630983	6,282412241	0,271570506	0,535863897	0,487458545	7,162122174	6,139171959	5,545942588
ENSECAT00000062284	6,754912947	-2,38590707	1,026944007	0,020162621	0,038492276	0,512874073	5,123686879	0,271570506	0,535863897	0,731187817	4,523445584	8,185562612	2,662052442
SNORD20	10,45187677	-3,693369932	1,027516073	0,00032506	0,001377612	0,350387892	8,097572376	0,271570506	0,535863897	0,243729272	8,29298357	10,23195326	5,767780292
Equus_caballus_tRNA-Ser-TGA-4-1	9,08943709	-2,779581393	1,031008226	0,00701811	0,015814148	0,527796338	7,25510285	0	1,339659743	0,243729272	7,916029772	10,74355093	3,10572785
Equus_caballus_tRNA-Thr-CGT-2-1	6,79253895	-2,402235519	1,035623806	0,020362393	0,038756217	0,514086926	5,224929088	0,543141012	0,267931949	0,731187817	7,539075973	6,139171959	1,996539332
ENSECAT00000063021	8,395896861	2,64467932	1,038297237	0,010861258	0,02296172	3,449041267	0,739859228	4,888269105	1,071727794	4,387126902	0,376953799	0,511597663	1,331026221
Equus_caballus_tRNA-Thr-AGT-2-2	12,72142028	-4,093680085	1,038493727	8,08252E-05	0,000431524	0,334252774	11,45298149	0,271570506	0	0,731187817	13,19338295	17,39432055	3,77124096
Equus_caballus_tRNA-Thr-AGT-2-1	15,21331625	-4,363046038	1,043452695	2,89777E-05	0,00018256	0,333039922	14,49815841	0	0,267931949	0,731187817	15,83205954	24,55668783	3,10572785
Equus_caballus_tRNA-Ile-AAT-2-1	6,309503051	-2,078842182	1,052232681	0,048194573	0,081183372	0,586049605	4,479613873	0,271570506	0,267931949	1,218646362	3,392584188	7,162367285	2,883890146
eca-miR-30b	38,39829085	-6,090919158	1,0761975	1,51667E-08	1,91101E-07	0,25986439	39,38732301	0	0,535863897	0,243729272	27,8945811	83,39041911	6,87696881
Equus_caballus_tRNA-Ile-AAT-1-4	7,722495211	-3,213014923	1,078082848	0,002879622	0,007438034	0,350387892	6,189194757	0,271570506	0,535863897	0,243729272	6,031260779	9,208757938	3,327565553
eca-let-7e	6,185573074	-2,179909377	1,083157571	0,044161932	0,075398421	0,523367337	3,819323976	0,814711517	0,267931949	0,487458545	2,638676591	4,604378969	4,214916367
Equus_caballus_tRNA-Arg-ACG-1-4	8,220546377	-3,097555273	1,085198583	0,004312265	0,010408916	0,414283013	7,136675876	0	0,267931949	0,974917089	8,669937369	10,74355093	1,996539332
eca-miR-143	73,05538041	-7,071402278	1,090798846	9,00514E-11	2,2693E-09	0,251796831	77,44980684	0	0,267931949	0,487458545	41,46491785	179,5707798	11,31372288
Equus_caballus_tRNA-Thr-CGT-3-1	13,17306674	4,913561	1,09920444	7,81806E-06	5,72719E-05	6,040040014	0,466716375	6,789262645	4,018979228	7,31187817	0,376953799	1,023195326	0
eca-miR-27b	15,02597563	-2,360451619	1,106549899	0,032911334	0,059240401	1,074153499	7,330269805	0,543141012	2,679319485	0	3,392584188	3,069585979	15,52863925
ENSECAT00000029833	15,19295305	-4,719020743	1,107776841	2,04517E-05	0,00013707	0,261077242	10,72413634	0,271570506	0,267931949	0,243729272	7,539075973	11,76674625	12,86658681
eca-miR-199a-3p	243,2476222	-8,815939015	1,111405136	2,15217E-15	3,38968E-13	0,251796831	266,0542337	0	0,267931949	0,487458545	134,1955523	640,0086767	23,95847198
Equus_caballus_tRNA-Ile-AAT-1-14	7,204291635	-3,164797031	1,12092789	0,004752132	0,011383433	0,343533185	6,063943706	0,543141012	0	0,487458545	6,031260779	9,720355601	2,440214739
SNORD18	6,447262979	3,372518816	1,123234086	0,002677653	0,006999675	2,765191045	0,540662276	2,715705058	2,411387537	3,168480541	0,376953799	1,023195326	0,221837704
Equus_caballus_tRNA-Gln-CTG-4-2	8,310461613	-3,333766593	1,127169569	0,003099997	0,007843871	0,352813597	7,340610087	0,814711517	0	0,243729272	4,523445584	14,83633223	2,662052442
SNORD48	11,1929924	4,693991247	1,146768779	4,25401E-05	0,000250694	5,084619287	0,376953799	3,801987081	5,35863897	6,093231809	1,130861396	0	0
eca-let-7d	5,466868884	-2,299632964	1,146814115	0,044937822	0,076309508	0,43041813	3,900894385	0	0,803795846	0,487458545	4,146491785	5,115976632	2,440214739
Equus_caballus_tRNA-Gln-CTG-3-3	9,177871738	-3,430796739	1,151203381	0,002880762	0,007438034	0,362094008	8,280866914	1,086282023	0	0	6,031260779	16,37112522	2,440214739
Equus_caballus_tRNA-Arg-CCG-1-1	5,665791528	-2,307501574	1,152587219	0,045282682	0,076688414	0,440911394	4,134611937	0,543141012	0,535863897	0,243729272	8,29298357	2,557988316	1,552863925
eca-miR-27a	11,78158095	-3,24658979	1,157994233	0,005053053	0,011922934	0,520941632	5,924097035	0,271570506	0,803795846	0,487458545	2,261722792	1,53479299	13,97577532
MIR214	13,6749957	-4,559022454	1,190036459	0,000127627	0,000643238	0,25986439	13,8416379	0	0,535863897	0,243729272	14,32424435	26,09148082	1,109188518
Equus_caballus_tRNA-Gln-CTG-3-1	7,742994055	-3,624293343	1,215394384	0,002863818	0,007438034	0,270357653	7,111948306	0,543141012	0,267931949	0	3,769537987	15,3479299	2,218377035
Equus_caballus_tRNA-Gln-TTG-3-2	6,078103642	-3,311402208	1,219732776	0,006630404	0,015025736	0,261077242	5,339500938	0,271570506	0,267931949	0,243729272	4,523445584	9,720355601	1,774701628
eca-miR-30d	6,820462738	-3,556949001	1,222641082	0,003623156	0,008938819	0,251796831	5,554114349	0	0,267931949	0,487458545	3,392584188	9,720355601	3,549403257
ENSECAT00000079864	5,774525126	-2,738112964	1,2231553	0,025184217	0,046664872	0,352813597	4,830071796	0,814711517	0	0,243729272	2,261722792	10,23195326	1,996539332
ENSECAT00000021760	6,841658162	3,930765911	1,225310536	0,00133673	0,004274821	3,031119697	0,325248434	4,073557587	1,607591691	3,412209813	0,753907597	0	0,221837704
ENSECAT00000089722	6,547452402	3,831628975	1,22670662	0,001787085	0,005261045	2,79746128	0,273543069	2,715705058	3,483115331	2,193563451	0,376953799	0	0,443675407
Equus_caballus_tRNA-Gln-CTG-3-4	5,911904641	-3,267674287	1,236024007	0,008200577	0,018001266	0,261077242	5,317260402	0,271570506	0,267931949	0,243729272	4,900399383	9,720355601	1,331026221
eca-miR-199a-5p	10,28498314	-3,218509173	1,240723694	0,00948505	0,020394475	0,4477661	10,53239242	0,271570506	1,071727794	0	3,015630389	28,13787148	0,443675407
Equus_caballus_tRNA-Arg-ACG-1-2	5,212059808	-3,065046035	1,247531901	0,014014641	0,028298794	0,261077242	4,412892265	0,271570506	0,267931949	0,243729272	4,523445584	7,162367285	1,552863925
U5	9,109881532	-3,701576892	1,249420661	0,003494304	0,008736655	0,313800126	8,820885997	0,271570506	0,669829871	0	4,334968685	20,46390653	1,663782777
eca-miR-101	29,89932034	-6,386427813	1,256949302	3,7566E-07	3,58585E-06	0,162486182	30,71111688	0	0	0,487458545	23,37113552	63,43811024	5,324104885
ENSECAT00000029863	5,486505844	-3,142396649	1,259044461	0,012565276	0,025869686	0,261077242	3,790259363	0,271570506	0,267931949	0,243729272	2,261722792	5,115976632	3,993078664
Equus_caballus_tRNA-Gln-TTG-3-3	6,056873804	-2,819639233	1,264740459	0,025785891	0,047639622	0,352813597	5,56896315	0,814711517	0	0,243729272	6,031260779	10,23195326	0,443675407
ENSECAT00000135352	5,449498261	3,534365522	1,268066855	0,005316442	0,012497605	2,344053326	0,318424357	2,987275564	1,607591691	2,437292723	0	0,511597663	0,443675407
ENSECAT00000049302	4,040722525	2,603941104	1,269246862	0,040212059	0,070176169	1,64206469	0,444075623	2,172564047	0,803795846	1,949834179	0,376953799	0,511597663	0,443675407
ENSECAT00000028115	5,068603982	-3,014626565	1,275018548	0,018060346	0,034795161	0,25986439	4,100891769	0	0,535863897	0,243729272	4,900399383	5,627574295	1,774701628
eca-miR-532-5p	7,78399161	-3,616428083	1,28554065	0,004905764	0,011643911	0,267931949	7,547831763	0	0,803795846	0	6,408214577	15,3479299	0,887350814
ENSECAT00000101914	4,275447771	2,700438063	1,294587128	0,036983569	0,065818217	1,67190922	0,399194335	1,629423035	2,411387537	0,974917089	0,753907597	0	0,443675407
eca-miR-10b	61,25864307	-9,222755359	1,296158797	1,11547E-12	7,02745E-11	0	56,78294205	0	0	0	62,57433058	84,9252121	22,84928346
eca-miR-744	5,627970976	3,621159433	1,307829422	0,00562577	0,013126798	2,359766035	0,325248434	1,086282023	4,286911176	1,706104906	0,753907597	0	0,221837704
Equus_caballus_tRNA-Gln-CTG-6-1	5,613281202	-3,191680641	1,329979066	0,016404137	0,032195035	0,262290095	4,614976466	0,543141012	0	0,243729272	10,17775256	2,557988316	1,109188518
eca-miR-29a	27,83040852	-7,111580968	1,333525769	9,6648E-08	9,98168E-07	0,08931065	26,54238859	0	0,267931949	0	21,48636652	48,60177801	9,539021252
ENSECAT00000088075	4,781107198	-2,828331212	1,34094089	0,03492612	0,062509816	0,269144801	4,089812352	0,271570506	0,535863897	0	1,507815195	9,208757938	1,552863925
ENSECAT00000105688	5,384160031	3,526403459	1,345704479	0,008780383	0,019074624	2,259962122	0,273543069	0,543141012	4,286911176	1,949834179	0,376953799	0	0,443675407
SNORD83B	6,567533635	3,855610363	1,351775876	0,004341017	0,010438324	2,689444713	0,325248434	4,073557587	3,751047279	0,243729272	0,753907597	0	0,221837704
Equus_caballus_tRNA-Gln-CTG-3-2	7,127653191	-4,218765356	1,353946205	0,001833824	0,005275385	0,171766593	6,739650063	0,271570506	0	0,243729272	5,65430698	12,78994158	1,774701628
eca-miR-10a	18,7412463	-7,514903411	1,364202005	3,61608E-08	4,06809E-07	0	16,03255522	0	0	0	25,63285831	13,81313691	8,651670438
ENSECAT00000045295	6,312233845	4,402841204	1,370427338	0,001314704	0,004247506	2,897410288	0,244478456	1,357852529	2,947251434	4,387126902	0	0,511597663	0,221837704
Equus_caballus_tRNA-Thr-AGT-6-1	13,83407708	-6,093381469	1,382762289	1,0497E-05	7,43049E-05	0,090523502	13,14249036	0,271570506	0	0	13,94729055	21,48710186	3,993078664
EMP3	7,017700955	4,561188508	1,383977523	0,000981733	0,003361369	3,019268486	0,199597167	5,15983961	2,679319485	1,218646362	0,376953799	0	0,221837704
ENSECAT00000029843	6,456398254	-3,566785482	1,388592676	0,010210042	0,021730832	0,243729272	3,728360751	0	0	0,731187817	2,261722792	2,046390653	6,87696881
Equus_caballus_tRNA-Arg-ACG-1-3	5,819024502	-3,906726974	1,38907514	0,004916318	0,011643911	0,17055374	5,353149092	0	0,267931949	0,243729272	6,031260779	8,697160275	1,331026221
SNORD81	9,743323054	-5,584526753	1,424832452	8,87597E-05	0,000469905	0,081243091	8,67243674	0	0	0,243729272	5,277353181	15,85952756	4,880429478
Equus_caballus_tRNA-Ser-GCT-3-1	9,91404259	6,007222593	1,424877869	2,48722E-05	0,000159893	4,708025422	0,073945901	4,888269105	2,411387537	6,824419626	0	0	0,221837704
eca-miR-1307	4,602165304	3,907724311	1,430318428	0,006293854	0,014418646	1,996881583	0,244478456	1,629423035	2,411387537	1,949834179	0	0,511597663	0,221837704
eca-miR-365	9,446218445	-6,524051755	1,432706574	5,27217E-06	4,10058E-05	0	8,360436244	0	0	0	5,65430698	14,32473457	5,102267181
Equus_caballus_tRNA-Ser-GCT-5-1	10,31857129	6,062898043	1,455254481	3,09703E-05	0,000191287	4,840521979	0,170532554	7,332403657	1,339659743	5,849502536	0	0,511597663	0
ENSECAT00000127610	3,674828084	2,991982412	1,459617076	0,040379984	0,070274557	1,546689779	0,376953799	0,814711517	1,87552364	1,949834179	1,130861396	0	0
MIR26B	10,7395868	-6,710811805	1,461813834	4,41671E-06	3,52218E-05	0	11,19356849	0	0	0	7,539075973	24,04509017	1,996539332
Equus_caballus_tRNA-Gln-TTG-3-1	5,2473673	-3,660917613	1,464374968	0,012419805	0,025654023	0,181047004	4,826134969	0,543141012	0	0	7,162122174	6,650769622	0,665513111
SNORD39	8,451705824	5,75806267	1,473451038	9,31114E-05	0,000488835	3,711554302	0,170532554	3,801987081	5,626570919	1,706104906	0	0,511597663	0
SNORA44	12,07712743	-6,878691012	1,485225748	3,63182E-06	2,97149E-05	0	12,27200579	0	0	0	2,638676591	30,18426213	3,993078664
eca-miR-374a	9,202624172	-6,487813668	1,496406988	1,45367E-05	9,95447E-05	0	9,735290141	0	0	0	5,65430698	21,99869952	1,552863925
Equus_caballus_tRNA-Arg-ACG-1-1	7,029870692	-5,096934996	1,50292029	0,000695482	0,002475443	0,090523502	6,88577356	0,271570506	0	0	8,29298357	11,25514859	1,109188518
SNORD104	5,758535751	5,208481216	1,513662026	0,000579611	0,002122993	2,662961427	0,125651266	1,629423035	2,947251434	3,412209813	0,376953799	0	0
eca-miR-361-5p	3,730976384	-3,107222866	1,522301833	0,041237455	0,071176977	0,179834151	3,316151253	0,271570506	0,267931949	0	4,900399383	4,604378969	0,443675407
eca-miR-3613	4,796039873	-4,540897128	1,54224008	0,003236321	0,008090801	0,081243091	4,033369729	0	0	0,243729272	5,277353181	4,604378969	2,218377035
Equus_caballus_tRNA-Gln-TTG-1-1	6,178289879	-4,904994056	1,547995815	0,001531701	0,004684328	0,090523502	6,145514116	0,271570506	0	0	7,539075973	10,23195326	0,665513111
ENSECAT00000111875	3,333767932	3,436614	1,551667018	0,026774597	0,049321626	1,462230539	0,199597167	1,900993541	0,535863897	1,949834179	0,376953799	0	0,221837704
MIR199A2	8,901323677	-6,439974131	1,552944139	3,36941E-05	0,00020609	0	9,825452933	0	0	0	5,277353181	23,53349251	0,665513111
eca-miR-128	4,770965271	-4,534032983	1,55413138	0,003529555	0,008789009	0,081243091	4,419716341	0	0	0,243729272	5,277353181	6,650769622	1,331026221
MIR199B	9,925126397	-6,596739601	1,55815272	2,29885E-05	0,000149307	0	11,10894339	0	0	0	4,523445584	28,13787148	0,665513111
CD63	3,060459539	3,268501849	1,561098833	0,036285044	0,064758011	1,294892948	0,244478456	0,814711517	1,607591691	1,462375634	0	0,511597663	0,221837704
SNORA68	5,30111569	5,067789792	1,563040034	0,001185838	0,003989331	2,301935177	0,170532554	2,715705058	3,215183382	0,974917089	0	0,511597663	0
eca-miR-19b	5,863084611	-5,836177065	1,570033363	0,000201418	0,000945383	0	5,949853776	0	0	0	2,261722792	13,81313691	1,774701628
ENSECAT00000066986	4,781668401	5,94037217	1,577273339	0,000165732	0,000790993	2,308144534	0	2,172564047	1,339659743	3,412209813	0	0	0
eca-miR-148b-3p	4,641985383	-5,50146762	1,58258531	0,000508472	0,001941437	0	4,509478918	0	0	0	4,523445584	7,673964948	1,331026221
eca-miR-106b	5,509954937	-5,748098044	1,588606875	0,000296514	0,001297251	0	5,815610127	0	0	0	3,769537987	12,78994158	0,887350814
eca-miR-29b	4,192619612	-4,317186259	1,589912923	0,006620372	0,015025736	0,08931065	3,784635934	0	0,267931949	0	2,638676591	7,162367285	1,552863925
ENSECAT00000093380	3,173524839	3,302043381	1,592207286	0,038090659	0,06721881	1,314666622	0,147891802	1,629423035	1,339659743	0,974917089	0	0	0,443675407
ENSECAT00000050397	4,34892297	5,791654197	1,611541858	0,000325816	0,001377612	2,011013404	0	2,987275564	1,339659743	1,706104906	0	0	0
ENSECAT00000049874	4,288978454	5,781709992	1,612246195	0,000335633	0,00140966	2,051496293	0	1,086282023	2,143455588	2,924751268	0	0	0
eca-miR-8990	3,997923091	4,649297241	1,613365938	0,00395489	0,009657289	1,756790868	0,073945901	2,444134552	1,607591691	1,218646362	0	0	0,221837704
eca-miR-505	4,11571583	-4,292318203	1,619031167	0,008021473	0,017669677	0,08931065	3,946576105	0	0,267931949	0	4,523445584	6,650769622	0,665513111
SNORD96	4,108163652	5,711405678	1,629544284	0,000456762	0,001832867	1,905145229	0	1,086282023	2,679319485	1,949834179	0	0	0
ENSECAT00000032950	3,589371895	4,490553645	1,643586874	0,006291926	0,014418646	1,57331816	0,170532554	1,357852529	2,143455588	1,218646362	0	0,511597663	0
eca-miR-15b	3,991798264	-5,28182955	1,66204373	0,001483395	0,004583294	0	4,067571816	0	0	0	1,884768993	9,208757938	1,109188518
SNORA64	3,442138808	5,451654137	1,679317834	0,001168949	0,003959342	1,574531012	0	1,629423035	1,87552364	1,218646362	0	0	0
MIR185	3,023349563	-3,817879642	1,679705194	0,023029419	0,043127725	0,08931065	2,568667517	0	0,267931949	0	3,015630389	3,581183643	1,109188518
SNORD69	3,446076031	5,453101969	1,68324225	0,001196799	0,003989331	1,57331816	0	1,357852529	2,143455588	1,218646362	0	0	0
SNORD95	3,275645716	4,35263558	1,68701135	0,009877551	0,02109443	1,41204483	0,125651266	1,629423035	1,87552364	0,731187817	0,376953799	0	0
MIR29A	3,132170125	-3,899943447	1,69282298	0,02123328	0,040171071	0,081243091	2,970430589	0	0	0,243729272	1,884768993	6,139171959	0,887350814
eca-miR-28-5p	3,979260963	-5,277804264	1,693163933	0,001826239	0,005275385	0	4,260745123	0	0	0	1,884768993	10,23195326	0,665513111
SNORD68	3,233123089	5,362239663	1,69938826	0,001602814	0,004862236	1,485220363	0	1,629423035	1,607591691	1,218646362	0	0	0
ENSECAT00000104855	3,087201706	4,255528446	1,706396998	0,012635961	0,025930474	1,321521329	0,073945901	1,357852529	1,87552364	0,731187817	0	0	0,221837704
Equus_caballus_tRNA-Arg-TCT-2-1	2,861653455	-3,735726867	1,720319488	0,029891067	0,054901959	0,090523502	2,211785732	0,271570506	0	0	3,769537987	1,53479299	1,331026221
ENSECAT00000115655	2,999843676	5,268993672	1,73374097	0,002372945	0,006307828	1,451737275	0	1,357852529	0,803795846	2,193563451	0	0	0
eca-miR-20a	2,805221502	-3,697047181	1,751396573	0,034779722	0,062425143	0,08931065	2,400303484	0	0,267931949	0	0,753907597	5,115976632	1,331026221
eca-miR-1271a	2,787333522	-4,767226358	1,751923763	0,006505759	0,014850103	0	2,575491593	0	0	0	3,769537987	3,069585979	0,887350814
ENSECAT00000110724	2,533927464	3,976747731	1,76178008	0,023993534	0,044721675	1,126764912	0,125651266	1,357852529	0,803795846	1,218646362	0,376953799	0	0
ENSECAT00000147838	2,699387916	4,074191969	1,786884326	0,022604512	0,042509978	1,203156593	0,125651266	0,271570506	1,87552364	1,462375634	0,376953799	0	0
ENSECAT00000008746	4,000777034	-4,264046295	1,799858035	0,017831361	0,034560618	0,081243091	2,50211335	0	0	0,243729272	0	3,069585979	4,436754071
SNORD33	2,353357901	3,854122502	1,803997425	0,032644007	0,058927577	1,033815705	0,073945901	0,543141012	1,339659743	1,218646362	0	0	0,221837704
ENSECAT00000098850	2,57497269	5,026576866	1,823425375	0,005839376	0,013525024	1,152180441	0	1,629423035	1,339659743	0,487458545	0	0	0
ENSECAT00000147919	2,297990965	3,822988276	1,841818299	0,037925423	0,06721881	1,024535294	0,073945901	0,271570506	1,339659743	1,462375634	0	0	0,221837704
ENSECAT00000136590	2,341693277	4,907708945	1,845906815	0,007844322	0,01734008	1,118697353	0	1,357852529	0,535863897	1,462375634	0	0	0
eca-miR-199b-3p	234,9491777	-11,16182793	1,870074367	2,39218E-09	4,18631E-08	0	256,7776352	0	0	0	127,0334301	618,0099772	25,2894982
ENSECAT00000079637	1,873457812	-4,188363574	1,953725776	0,0320503	0,058357482	0	1,644227365	0	0	0	0,753907597	3,069585979	1,109188518
eca-miR-1839	1,873457812	-4,188363574	1,953725776	0,0320503	0,058357482	0	1,644227365	0	0	0	0,753907597	3,069585979	1,109188518
eca-miR-335	1,954312916	-4,254370836	2,104777862	0,043249538	0,074243076	0	2,163049321	0	0	0	1,884768993	4,604378969	0
