# Supplementary material for: Determination of the miRNA profile of extracellular vesicles from equine mesenchymal stem cells after different treatments
Source: Stem Cell Res Ther. 2025 Apr 5;16:162. doi: 10.1186/s13287-025-04287-5 (PMC11972531; doi:10.1186/s13287-025-04287-5)
Supplement: Supplementary file 2 — Supplementary Material 2 [file 13287_2025_4287_MOESM2_ESM.txt]

name	baseMean	log2FoldChange	lfcSE	pvalue	padj	tpm_NK	tpm_hypoxia	tpm_NK_1-smallRNA_Seq	tpm_NK_2-smallRNA_Seq	tpm_NK_3-smallRNA_Seq	tpm_Pfd38_17_Hypoxia-smallRNA_Seq	tpm_Pfd5_09_Hypoxia-smallRNA_Seq	tpm_Pfd8_18_Hypoxia-smallRNA_Seq
Equus_caballus_tRNA-Asp-GTC-1-1	4667,918627	2,258055202	0,415015725	5,30148E-08	7,9399E-07	1633,130281	788,5947479	1385,00958	1649,121143	1865,260121	1169,45437	526,3721205	669,9577535
ENSECAT00000039491	97796,23224	2,117940047	0,422937157	5,50859E-07	6,11643E-06	33416,5212	16989,12154	31737,35873	33556,06516	34956,1397	20672,75327	16574,40533	13720,206
ENSECAT00000047684	89845,87097	1,988609918	0,425630171	2,98057E-06	2,23196E-05	30122,38733	16687,32004	28600,44782	30933,01139	30833,70279	19661,97026	16343,15251	14056,83735
Equus_caballus_tRNA-Lys-CTT-3-1	2518,176099	1,073047302	0,44963972	0,017011448	0,032127192	727,3617894	730,717886	646,0662333	631,7835346	904,2356004	759,4980408	809,9112361	622,7443811
Equus_caballus_tRNA-Lys-CTT-1-3	2540,415354	1,114610653	0,451206998	0,01350048	0,026834287	740,4433062	722,7458349	649,3250794	652,4142946	919,5905446	753,5229688	809,9112361	604,8032996
Equus_caballus_tRNA-Gly-TCC-2-1	238,6775477	-1,33204052	0,453855704	0,003336092	0,008200165	28,95674204	161,2227659	20,91092895	28,66871849	37,29057867	208,4636231	135,4530923	139,7515821
Equus_caballus_tRNA-Lys-TTT-1-4	239,5282959	-2,219953216	0,45437087	1,03024E-06	1,02125E-05	17,94629578	183,0821106	16,02265984	16,61178081	21,20444669	212,7789529	148,0860232	188,3813556
Equus_caballus_tRNA-Lys-CTT-1-7	2506,581393	1,055720268	0,454448178	0,020174761	0,036393687	723,649382	732,1931628	625,9700159	609,5451828	935,4329473	755,5146595	819,736849	621,32798
Equus_caballus_tRNA-Glu-TTC-3-1	1286,153131	-1,593383789	0,454476835	0,00045494	0,001494804	136,8138635	975,5105967	107,5419203	126,1959477	176,7037225	1674,347954	666,7380193	585,445817
Equus_caballus_tRNA-Lys-CTT-1-8	2516,768318	1,076371158	0,455096977	0,018022926	0,033545561	727,8685214	725,180635	644,7083808	628,5683512	910,3288322	727,9629386	817,2804458	630,2985207
Equus_caballus_tRNA-Lys-TTT-1-1	230,1902693	-2,027690145	0,456265948	8,82618E-06	5,3122E-05	18,95398336	174,7088943	18,19522389	20,63076003	18,03596615	223,4013031	132,6457744	168,0796055
Equus_caballus_tRNA-Lys-CTT-1-2	2531,627767	1,082621379	0,456623618	0,017743523	0,033121243	732,7845954	727,1102834	672,9517134	616,7793454	908,6227273	731,6143715	828,8606325	620,8558462
Equus_caballus_tRNA-Lys-CTT-1-1	2545,539087	1,078192177	0,457705927	0,018490633	0,034022765	737,4198883	732,0974753	638,7338297	636,8742416	936,6515936	731,6143715	832,0188652	632,6591893
Equus_caballus_tRNA-Lys-TTT-1-3	239,6805015	-2,079560692	0,458032367	5,61996E-06	3,69312E-05	19,36276961	180,7361538	16,83737136	19,55903224	21,69190524	212,115056	135,1021776	194,9912278
Equus_caballus_tRNA-Lys-CTT-1-6	2535,102192	1,059194425	0,45975614	0,021232868	0,037773389	730,2108851	735,143992	640,0916822	638,7497652	911,7912079	736,9255466	852,3719205	616,134509
Equus_caballus_tRNA-Glu-TTC-1-1	251940,254	1,932263866	0,460075585	2,67052E-05	0,000128345	83930,4351	48243,9315	106276,4017	60147,50725	85367,39629	57628,24164	50050,97037	37052,58248
Equus_caballus_tRNA-Lys-CTT-1-4	2569,336149	1,055182118	0,460644281	0,021982748	0,038829576	739,8729587	745,4547748	644,7083808	644,1084042	930,8020911	738,9172373	862,8993629	634,5477242
Equus_caballus_tRNA-Gly-GCC-1-7	47878,41086	-1,391532089	0,461410305	0,002562823	0,00657553	5630,691181	30934,95981	4367,668445	5467,955205	7056,449893	28128,31534	28966,25779	35710,3063
Equus_caballus_tRNA-Glu-CTC-1-2	335999,9731	2,198502219	0,461606627	1,91003E-06	1,64008E-05	115388,089	54633,05293	137055,1166	99477,77384	109631,3765	60917,51878	61402,71152	41578,92848
Equus_caballus_tRNA-Glu-CTC-1-4	335464,6146	2,194541812	0,461638726	1,99621E-06	1,66956E-05	115159,8814	54680,51907	137232,9953	98698,62773	109548,0211	61023,41033	61359,89992	41658,24695
Equus_caballus_tRNA-Glu-CTC-1-1	335479,3502	2,187678604	0,462172666	2,20718E-06	1,76602E-05	115063,218	54887,61839	137102,0983	98677,72904	109409,8266	61242,49631	61755,02992	41665,32895
Equus_caballus_tRNA-Gly-GCC-1-6	49263,71415	-1,465342904	0,462317501	0,001526701	0,004360207	5579,711945	32240,49006	4332,092709	5439,554418	6967,488709	29134,11912	30413,43021	37173,92084
Equus_caballus_tRNA-Glu-CTC-1-3	335813,9431	2,188155216	0,462399173	2,22123E-06	1,76602E-05	115199,5909	54935,32522	137157,2271	98681,48009	109760,0656	61392,86895	61916,80162	41496,30508
ENSECAT00000041536	184,4794251	2,39739754	0,462748442	2,20961E-07	2,79017E-06	64,91020976	28,11147551	67,34948544	63,76780374	63,61334008	37,17822578	19,30031109	27,85588968
Equus_caballus_tRNA-Lys-CTT-1-5	2546,611262	1,074173303	0,462828507	0,020292869	0,036407439	737,6471273	731,2441656	634,6602721	632,8552624	945,4258474	716,6766915	846,7572846	630,2985207
Equus_caballus_tRNA-Gly-GCC-1-4	48722,37497	-1,42552013	0,46290853	0,002073584	0,005518133	5629,627703	31648,07624	4349,744792	5525,828506	7013,309812	28563,49975	29811,61142	36569,11754
Equus_caballus_tRNA-Gly-GCC-1-8	49123,92695	-1,46711424	0,462971727	0,001530135	0,004360207	5559,235861	32142,84815	4327,747581	5403,919469	6946,040533	28914,0373	30311,31402	37203,19313
Equus_caballus_tRNA-Gly-GCC-1-1	48700,81513	-1,433008929	0,463140783	0,001974037	0,005319163	5607,60425	31681,85111	4297,874825	5511,628113	7013,309812	28645,49101	29918,2895	36481,77281
Equus_caballus_tRNA-Gly-CCC-3-1	50691,50411	-1,342606815	0,46350342	0,003771712	0,009097314	6099,376202	32390,52289	4687,578501	6097,595284	7512,95482	29188,89062	30747,85196	37234,82609
Equus_caballus_tRNA-Gly-GCC-1-5	48519,25492	-1,435205443	0,463553864	0,001960895	0,005319163	5579,286643	31552,17385	4295,43069	5483,227326	6959,201913	28395,86578	29958,29378	36302,36199
Equus_caballus_tRNA-Gly-GCC-1-9	48354,71495	-1,393998195	0,463630296	0,002640984	0,006749182	5677,459963	31220,98438	4357,620336	5586,381126	7088,378428	28147,56834	29348,05304	36167,33175
Equus_caballus_tRNA-Gly-GCC-1-3	48530,68916	-1,439005788	0,463697688	0,001913578	0,00528903	5568,91441	31584,94634	4304,935658	5470,634524	6931,173047	28374,28913	29779,32726	36601,22264
Equus_caballus_tRNA-Gly-CCC-3-2	50146,5367	-1,335037784	0,463715691	0,003989375	0,009515398	6056,822252	31990,28892	4622,130009	6080,715571	7467,621175	28869,22426	30582,57112	36519,07137
Equus_caballus_tRNA-Gly-CCC-1-2	50278,44707	-1,347921183	0,463918959	0,003666551	0,008944162	6036,313508	32147,10871	4616,427028	6018,555359	7473,958137	28943,58071	30727,49891	36770,24651
Equus_caballus_tRNA-Gly-GCC-1-2	48685,88787	-1,435878618	0,464052649	0,001973345	0,005319163	5595,125372	31664,54542	4304,120947	5521,809527	6959,445643	28441,67467	29906,3584	36645,60321
Equus_caballus_tRNA-Gly-GCC-1-10	48958,71716	-1,439257478	0,464973947	0,001965802	0,005319163	5621,330543	31860,93374	4273,161909	5531,455077	7059,374644	28613,62396	30104,97615	36864,20112
Equus_caballus_tRNA-Lys-TTT-1-7	239,7594222	-2,249833264	0,465073454	1,31425E-06	1,20911E-05	17,60919489	186,3090342	13,30695478	19,29110029	20,2295296	228,7124782	134,7512629	195,4633615
Equus_caballus_tRNA-Gly-CCC-1-1	50262,39733	-1,328778645	0,465832185	0,004337906	0,010236499	6090,232038	31996,02366	4610,452477	6140,464396	7519,77924	28639,18399	30547,47964	36801,40734
ENSECAT00000093662	1413,421302	2,104682442	0,466238969	6,35649E-06	4,09358E-05	473,015377	248,4514821	596,3688308	470,4885016	352,1887985	295,1021671	200,0214058	250,2308734
ENSECAT00000102852	1429,100476	2,121320076	0,466563868	5,44968E-06	3,65583E-05	478,7669859	252,299154	611,8483496	476,6509364	347,8016716	321,3260942	191,9503666	243,6210013
Equus_caballus_tRNA-Lys-TTT-1-6	236,5351598	-2,328857807	0,466708601	6,03914E-07	6,48201E-06	16,52640633	184,9175224	12,76381377	19,02316834	17,79223688	225,0610453	140,3658988	189,3256231
Equus_caballus_tRNA-Lys-TTT-1-8	237,9087097	-2,12693395	0,467777965	5,4445E-06	3,65583E-05	18,85004064	181,4641677	14,66480731	18,48730445	23,39801015	216,0984373	125,2765647	203,0175011
ENSECAT00000138118	2253,212016	1,15020071	0,469999896	0,014395651	0,028351067	654,7952448	713,8378572	626,7847274	628,8362831	708,764724	1208,956235	301,7866824	630,7706544
Equus_caballus_tRNA-Lys-TTT-1-2	245,9460478	-2,308907001	0,470595881	9,2788E-07	9,48499E-06	17,35931064	190,0413197	19,28150591	15,00418912	17,79223688	216,0984373	138,2604103	215,7651116
ENSECAT00000128635	2523,874239	1,323972927	0,47188156	0,005020252	0,011587964	758,2925629	735,2206102	739,7580578	743,2432251	791,8764059	1247,794203	309,1558921	648,7117359
ENSECAT00000091965	2640,635889	1,312854961	0,472522583	0,005462796	0,012387467	793,4311242	775,7454951	760,1258458	764,677781	855,4897459	1330,781314	323,192482	673,2626895
ENSECAT00000097889	2742,708486	1,448159401	0,473840236	0,002241477	0,005891882	844,3534939	751,8727261	860,3353624	787,9878605	884,7372586	1282,316841	312,3141248	660,9872127
Equus_caballus_tRNA-Val-TAC-1-1	499,7055342	-2,549626727	0,474154262	7,56492E-08	1,03655E-06	31,14446416	418,9463124	17,92365338	34,56322136	40,94651775	632,6937351	274,7662469	349,3789553
ENSECAT00000114229	68631,96569	2,700919738	0,474180902	1,22673E-08	2,4688E-07	25337,90294	8612,731093	13734,67833	30131,62693	32147,40356	10628,32529	6180,310524	9029,55746
Equus_caballus_tRNA-Asp-GTC-2-6	2317,436561	3,344137668	0,476838522	2,3302E-12	1,50065E-10	890,3114048	193,35581	747,0904615	934,5466364	989,2971165	210,7872622	109,1344863	260,1456816
ENSECAT00000082187	2598,094309	1,331288942	0,477231974	0,00527723	0,012094434	783,3171094	756,2557203	765,0141149	744,3149529	840,6222603	1293,271139	304,5940004	670,9020209
ENSECAT00000089471	2519,733853	1,323677438	0,477251593	0,005544965	0,012485864	757,3111357	741,0341474	741,6590514	735,4731986	794,8011571	1301,901799	304,5940004	616,6066427
ENSECAT00000082168	939,965379	2,115864239	0,478866897	9,93971E-06	5,71533E-05	314,1816074	163,1415766	399,2086435	321,7862701	221,5499086	187,5508711	136,1549218	165,7189369
Equus_caballus_tRNA-Asp-GTC-2-2	2326,040657	3,431345548	0,478950539	7,81848E-13	5,98379E-11	899,1969328	183,7389315	757,6817112	928,9200655	1010,989022	200,164912	101,7652766	249,2866059
ENSECAT00000083102	2772,522242	1,484481429	0,479010373	0,001941363	0,005319163	861,5528628	747,4377734	847,5715486	798,9730704	938,1139693	1278,665408	296,5229612	667,1249511
ENSECAT00000090643	961,4009168	2,053387667	0,479422275	1,84352E-05	9,34824E-05	318,6379682	173,0502983	409,7998933	322,8579979	223,2560135	200,8288089	144,5768758	173,7452102
ENSECAT00000145217	16596,56476	1,649024304	0,480866715	0,000605196	0,0019012	5279,879589	3716,371519	4414,107001	5997,924599	5427,607166	4720,638828	4327,48066	2100,995069
Equus_caballus_tRNA-Asp-GTC-2-4	2309,773272	3,446130401	0,481634112	8,36244E-13	5,98379E-11	893,2689031	184,161718	754,4228652	927,3124738	998,0713703	221,7415609	89,48326049	241,2603326
Equus_caballus_tRNA-Glu-TTC-2-3	19483,20232	1,796617387	0,48165986	0,000191439	0,000720973	6393,514548	4124,344363	7761,756627	4414,982647	7003,80437	5752,99849	4341,51725	2278,517349
Equus_caballus_tRNA-Glu-TTC-4-2	19482,95138	1,785849033	0,483480135	0,000220981	0,000804022	6384,196354	4151,794277	7798,418645	4344,516545	7009,653873	5813,081159	4359,062987	2283,238686
Equus_caballus_tRNA-Lys-TTT-1-5	237,6343093	-2,148133881	0,484237792	9,15975E-06	5,42397E-05	18,75602367	184,1301542	11,67753175	18,7552364	25,83530287	234,6875502	121,7674172	195,9354952
Equus_caballus_tRNA-Glu-TTC-2-1	19472,38243	1,794597098	0,484390143	0,000211509	0,000782825	6387,225161	4127,403197	7701,196404	4469,104901	6991,374177	5778,890469	4388,539826	2214,779296
Equus_caballus_tRNA-Glu-TTC-2-4	19433,7835	1,792593748	0,484988429	0,000218887	0,000800927	6375,087187	4130,887223	7769,632171	4349,875184	7005,754204	5818,060385	4340,464506	2234,136779
Equus_caballus_tRNA-Glu-TTC-4-1	19431,22894	1,820934733	0,486287463	0,000180707	0,000688611	6401,039857	4053,689964	7798,961786	4385,242201	7018,915585	5633,49705	4333,095296	2194,477546
ENSECAT00000077667	2770,721341	1,469471883	0,486534533	0,002525388	0,006531525	857,6903939	757,4115732	848,9294012	804,0637774	920,0780031	1323,146499	288,1010073	660,9872127
Equus_caballus_tRNA-Glu-TTC-2-2	19464,61714	1,776047871	0,48719349	0,000266906	0,000944438	6366,012016	4168,631464	7781,581274	4361,396258	6955,058516	5846,276003	4427,842278	2231,77611
Equus_caballus_tRNA-iMet-CAT-1-3	1770,906101	-2,108736635	0,487269761	1,50704E-05	7,76425E-05	140,0742985	1464,748748	175,7061173	103,1538002	141,362978	2608,782825	1017,301852	768,1615679
Equus_caballus_tRNA-Val-TAC-2-1	364,5629234	-1,974282033	0,489024769	5,40971E-05	0,000232257	31,42516999	295,99876	20,91092895	35,09908525	38,26549576	520,4951609	188,0903044	179,4108149
Equus_caballus_tRNA-iMet-CAT-1-1	1754,478201	-2,155032615	0,489606063	1,07473E-05	6,0185E-05	135,5056916	1461,275556	170,8178482	94,57997782	141,1192487	2607,786979	1002,212517	773,8271726
Equus_caballus_tRNA-Asp-GTC-2-5	2314,702537	3,339148845	0,489726046	9,2059E-12	3,70538E-10	888,1970139	192,7480069	750,6208781	938,5656156	975,4045479	201,4927058	105,2744241	271,4768909
Equus_caballus_tRNA-iMet-CAT-1-10	1759,331644	-2,052792467	0,490614195	2,86263E-05	0,000133589	143,7028058	1445,263718	184,3963734	100,4744807	146,2375634	2574,260187	988,1759276	773,3550389
Equus_caballus_tRNA-Gly-CCC-5-1	264,6297485	-2,192871103	0,492827894	8,60433E-06	5,22754E-05	20,49803737	216,8271517	12,49224327	19,02316834	29,9787005	356,1806809	151,244256	143,0565182
Equus_caballus_tRNA-iMet-CAT-1-5	1782,753053	-2,016426769	0,492973606	4,30752E-05	0,000187435	148,1233357	1460,411119	194,4444822	106,3689836	143,5565414	2614,757897	976,5957409	789,8797192
Equus_caballus_tRNA-Glu-CTC-4-1	402,3255943	3,0096084	0,49298829	1,02912E-09	2,65101E-08	151,2120527	42,00268251	196,0739052	93,77618198	163,786071	57,09513244	41,0570254	27,85588968
Equus_caballus_tRNA-iMet-CAT-1-2	1799,721263	-2,056142883	0,493224446	3,06238E-05	0,000138885	146,0964101	1483,864039	189,8277836	109,048303	139,4131438	2669,861338	999,4051995	782,3255796
Equus_caballus_tRNA-Val-TAC-3-1	329,4575363	-2,38175975	0,493755385	1,40874E-06	1,26004E-05	22,13661919	258,1671126	14,39323681	30,81217408	21,20444669	321,9899911	237,218369	215,2929779
Equus_caballus_tRNA-iMet-CAT-1-9	1813,923859	-2,07914398	0,494214234	2,58819E-05	0,000125323	145,7544344	1490,908344	191,1856361	101,5462085	144,5314585	2636,334546	1050,287838	786,1026494
Equus_caballus_tRNA-Asp-GTC-2-1	2337,041291	3,413352945	0,495316865	5,53038E-12	2,96797E-10	902,2638525	188,1708268	751,7071601	943,1204587	1011,963939	211,1192107	90,88691948	262,5063502
Equus_caballus_tRNA-Asp-GTC-2-3	2343,537213	3,390192201	0,495464697	7,78503E-12	3,34237E-10	904,8981302	191,3316312	738,6717758	940,1732073	1035,849407	213,7747982	92,99240796	267,2276874
Equus_caballus_tRNA-iMet-CAT-1-8	1805,664055	-2,094676814	0,496897498	2,49213E-05	0,000121586	143,4496382	1492,313415	193,6297706	100,4744807	136,2446632	2657,247298	1004,318006	815,3749403
Equus_caballus_tRNA-iMet-CAT-1-4	1774,085514	-2,085501225	0,499645584	2,99349E-05	0,000136724	141,3959391	1469,285323	190,3709246	103,4217321	130,3951607	2646,624947	982,2103769	779,0206436
Equus_caballus_tRNA-iMet-CAT-1-7	1767,373927	-2,099618304	0,500803172	2,75895E-05	0,000129691	140,2850086	1465,177037	190,3709246	93,50825003	136,9758511	2626,376092	967,4719575	801,6830623
Equus_caballus_tRNA-iMet-CAT-1-6	1808,252255	-2,050961718	0,501009791	4,24624E-05	0,000187435	146,9104634	1487,448751	199,6043218	106,1010516	135,0260169	2664,218215	1013,441789	784,6862483
5S	556,1542455	1,915588161	0,503247077	0,003815022	0,006715771	182,6641119	102,7903686	245,2669625	181,3133771	121,4119961	118,6478583	88,0796015	101,6436459
Equus_caballus_tRNA-Ala-AGC-5-4	534,3333012	1,107709373	0,511155489	0,03022957	0,050697507	158,6094882	168,2997042	161,8560215	76,09267337	237,8797698	275,1852604	127,7329679	101,9808842
Equus_caballus_tRNA-Leu-TAG-1-1	110,539074	2,797928162	0,513952299	5,21133E-08	7,9399E-07	40,56576307	13,03149551	45,89541548	35,09908525	40,70278848	17,26131911	13,33476039	8,498407021
Equus_caballus_tRNA-Cys-GCA-3-3	145,8859064	2,648901477	0,516438453	2,9102E-07	3,53617E-06	52,58575511	17,83137472	53,49938965	53,31845775	50,93941792	16,26547378	20,70397007	16,52468032
Equus_caballus_tRNA-Glu-CTC-2-1	142,9614897	2,119488264	0,517997696	4,28233E-05	0,000187435	49,08455573	26,80940168	60,28865229	34,56322136	52,40179355	46,14083377	19,65122583	14,63614542
Equus_caballus_tRNA-Leu-AAG-1-4	123,1716093	3,207326079	0,520181409	7,01349E-10	1,88195E-08	47,08011972	12,06233867	53,22781914	35,3670172	52,64552283	20,912752	7,720124434	7,554139574
Equus_caballus_tRNA-Ala-AGC-5-3	524,762986	1,046159041	0,520783461	0,044556469	0,071218315	153,8567504	168,15484	163,213874	65,10746349	233,2489136	261,9073226	130,1893711	112,3678262
ENSECAT00000091788	145,7562817	1,914479859	0,521808191	0,000243564	0,000871417	48,24766831	31,1299474	51,3268256	46,62015904	46,79602029	52,77980266	12,28201615	28,3280234
Metazoa	240,6195426	1,205707622	0,525371117	0,026308796	0,044429505	70,21707017	75,38638329	73,73139233	59,41390958	77,50590861	124,8956022	33,51235834	67,7511893
Equus_caballus_tRNA-Ala-AGC-5-1	505,9414605	1,086478501	0,52741242	0,039396925	0,064069746	149,9212768	162,8772375	147,4627847	71,00196635	231,2990795	279,1686418	122,118332	87,34473883
Equus_caballus_tRNA-Cys-GCA-4-3	141,3802825	2,888124331	0,531475105	5,50531E-08	8,05777E-07	51,77275669	15,00251874	53,49938965	55,99777724	45,8211032	14,60573155	18,59848159	11,80334308
Equus_caballus_tRNA-Ala-CGC-2-1	188,7786998	3,650335812	0,532572278	7,17326E-12	3,2997E-10	73,87799425	12,44801225	74,6818891	64,57159959	82,38049405	12,94598933	16,84390786	7,554139574
Equus_caballus_tRNA-Cys-GCA-4-1	137,2814367	3,122576646	0,538790618	6,81062E-09	1,46201E-07	51,42457157	12,70971754	55,40038319	50,37120632	48,5021252	13,60988622	16,49299311	8,026273297
Equus_caballus_tRNA-Leu-AAG-1-5	118,003168	2,923446436	0,539112887	5,87061E-08	8,40149E-07	44,32435418	13,88785561	48,88269105	32,41976577	51,67060574	25,22808178	9,825612916	6,609872127
Equus_caballus_tRNA-Leu-AAG-1-2	114,769041	2,838978606	0,543802094	1,78335E-07	2,29695E-06	42,37759106	13,98338717	49,69740256	34,29528941	43,14008121	24,23223644	11,58018665	6,137738404
Equus_caballus_tRNA-Leu-AAG-1-3	123,1950715	3,068939247	0,544918416	1,7821E-08	3,18798E-07	46,23834454	12,62783126	55,9435242	36,70667694	46,06483247	19,58495822	12,63293089	5,665604681
Equus_caballus_tRNA-Cys-GCA-3-1	141,0035945	2,357763164	0,546428166	1,59701E-05	8,16251E-05	49,23451446	20,04751269	50,51211408	50,63913827	46,55229102	16,59742222	27,02043552	16,52468032
Vault	118,6196814	1,956922979	0,550828369	0,000381312	0,001285681	40,16021872	22,00233728	30,95903766	38,58220058	50,93941792	18,92106133	14,03658988	33,04936064
Equus_caballus_tRNA-Cys-GCA-4-4	140,5015667	2,810864416	0,556738057	4,44572E-07	5,11257E-06	51,54113247	15,24455768	61,37493431	42,06531591	51,18314719	12,28209244	20,70397007	12,74761053
Equus_caballus_tRNA-Gly-CCC-2-1	20145,79581	-1,342496342	0,558875407	0,016299519	0,031093315	2364,879086	13093,48071	2087,290908	2951,002481	2056,343871	15585,97531	18376,35256	5318,11426
Equus_caballus_tRNA-Arg-CCG-2-1	266,7646794	-1,708763464	0,56073736	0,002308681	0,006019394	26,17768361	217,2360748	28,2433326	25,18560316	25,10411505	442,8192249	133,3476039	75,54139574
Equus_caballus_tRNA-Cys-GCA-3-2	155,1620122	2,45985267	0,563345912	1,2625E-05	6,94382E-05	54,54998554	20,55550431	66,26320342	50,10327437	47,28347884	14,93768	27,37135027	19,35748266
Equus_caballus_tRNA-Thr-TGT-2-1	146,3231956	1,655864123	0,563360622	0,003289955	0,008148965	47,09831251	37,63772989	57,30137673	31,34803797	52,64552283	76,34814222	15,79116362	20,77388383
ENSECAT00000089795	217,0368418	5,784901618	0,563618458	1,02523E-24	3,30126E-22	89,25638242	3,812057111	83,64371579	95,65170561	88,47372586	5,311175111	1,403658988	4,721337234
Equus_caballus_tRNA-Cys-GCA-13-1	141,3588091	2,748051243	0,568914802	1,36301E-06	1,23631E-05	51,22803479	15,94668821	55,12881268	52,24672996	46,30856175	13,94183467	23,51128805	10,38694191
Equus_caballus_tRNA-Cys-GCA-5-1	139,4530855	2,885563761	0,569632592	4,06993E-07	4,76551E-06	50,76290785	14,62591658	62,18964583	50,37120632	39,72787139	13,60988622	20,35305533	9,914808191
Equus_caballus_tRNA-Thr-TGT-3-1	99,88222403	1,65048565	0,572542412	0,003942442	0,009473629	32,63306379	25,3934975	34,76102474	19,02316834	44,1149983	49,12836977	10,52744241	16,52468032
Equus_caballus_tRNA-Thr-TGT-3-2	105,9614649	1,78255302	0,573920448	0,001896858	0,00528136	35,36313649	25,30428804	35,03259525	23,04214757	48,01466665	49,79226666	9,123783422	16,99681404
Equus_caballus_tRNA-Cys-GCA-7-1	140,2754347	2,946601967	0,5749339	2,97357E-07	3,54626E-06	51,67458804	14,11969863	55,12881268	53,5863897	46,30856175	13,27793778	21,05488482	8,026273297
Equus_caballus_tRNA-Trp-CCA-2-1	58,76625204	-1,595341671	0,579340407	0,005892203	0,01317562	6,152340488	41,88874709	6,51769214	5,35863897	6,580690353	50,788112	21,05488482	53,82324447
Equus_caballus_tRNA-Cys-GCA-4-2	139,7512292	2,926594582	0,580069091	4,52925E-07	5,11725E-06	51,57978063	14,13234283	53,77096015	51,97879801	48,98958374	12,61404089	21,75671432	8,026273297
Equus_caballus_tRNA-Glu-CTC-5-1	62,36367207	3,559963308	0,594751697	2,15555E-09	5,14137E-08	23,9402889	4,422203426	25,52762755	24,11387537	22,17936378	3,983381333	4,561891711	4,721337234
5	575341,0427	1,828061004	0,595469997	0,002140972	0,005650761	186516,1602	106973,7612	105976,5879	283258,9956	170312,8972	60015,61485	122498,7235	138406,9453
Equus_caballus_tRNA-Leu-TAG-2-1	272,3627034	3,70336498	0,598099805	5,94491E-10	1,67901E-08	105,8902378	16,35450186	95,04967703	117,0862615	105,5347749	10,95429867	27,72226501	10,38694191
ENSECAT00000112905	214,6644189	5,521361311	0,603245551	5,54976E-20	1,19135E-17	88,00406638	4,320048733	72,23775455	102,0820724	89,69237222	3,651432889	1,754573735	7,554139574
U12	61,52280123	1,751747841	0,603926531	0,003724518	0,009051282	20,08910602	13,51192096	15,75108934	20,63076003	23,88546869	16,26547378	4,912806458	19,35748266
eca-miR-125b-5p	302,7734511	-4,217247488	0,605892208	3,39326E-12	1,9866E-10	6,432346588	246,8850775	3,801987081	9,645550146	5,849502536	157,3435627	248,0967261	335,2149436
eca-miR-23a	500,5262743	-4,389397349	0,606461775	4,56308E-13	4,19803E-11	9,589621266	410,4354771	5,15983961	13,12866548	10,48035871	241,6584675	357,933042	631,7149219
Equus_caballus_tRNA-Leu-AAG-2-1	98,52877942	2,641954622	0,607591059	1,37231E-05	7,24402E-05	35,90900399	12,99801335	35,84730677	32,15183382	39,72787139	20,24885511	15,44024887	3,304936064
Equus_caballus_tRNA-Ala-AGC-4-3	485,7098787	1,508326245	0,607717326	0,013066426	0,026051946	156,2552733	129,4959288	167,5590021	66,98298713	234,2238307	242,9862613	107,7308273	37,77069787
Equus_caballus_tRNA-Leu-TAG-3-1	98,59870575	2,575900193	0,609723426	2,39256E-05	0,000117619	35,61387616	14,17722504	35,30416576	33,75942551	37,77803721	25,89197867	13,33476039	3,304936064
Equus_caballus_tRNA-Ala-CGC-5-1	469,0176877	1,450793618	0,610061845	0,017401677	0,032672536	148,9991812	128,7472729	154,2520473	73,14542194	219,6000744	242,6543129	110,5381453	33,04936064
Equus_caballus_tRNA-Ala-AGC-1-1	472,5156986	1,47552318	0,610602605	0,015670386	0,030447225	150,703415	128,3538772	161,3128805	70,46610246	220,3312622	242,9862613	108,0817421	33,99362808
Equus_caballus_tRNA-Ala-CGC-3-1	465,0955431	1,337508996	0,613137486	0,029152532	0,049536228	145,1124212	136,2473209	152,8941948	61,62434816	220,8187207	261,2434258	108,7835716	38,71496532
Equus_caballus_tRNA-Ala-AGC-4-1	480,5123529	1,420195677	0,613263397	0,020569164	0,03679595	152,164868	135,0943987	157,2393229	69,66230661	229,5929746	259,915632	109,4854011	35,88216298
Equus_caballus_tRNA-Ala-AGC-4-2	471,3850715	1,434026183	0,616654391	0,020045552	0,036262178	149,2889445	132,4826922	159,1403164	69,12644271	219,6000744	259,5836835	103,8707651	33,99362808
Equus_caballus_tRNA-Leu-AAG-1-6	119,3910399	2,933247543	0,619631148	2,20289E-06	1,76602E-05	44,53337464	14,14561453	55,9435242	31,34803797	46,30856175	27,55172089	11,58018665	3,304936064
Equus_caballus_tRNA-Val-CAC-2-2	357,6901215	-2,890681326	0,620562645	3,19045E-06	2,33483E-05	18,02711646	346,8365233	14,1216663	18,7552364	21,20444669	771,7801333	185,6339012	83,09553531
Equus_caballus_tRNA-Val-CAC-1-6	351,7281913	-2,711797709	0,622279709	1,3135E-05	6,99922E-05	19,81068081	335,1216245	15,20794833	20,09489614	24,12919796	743,2325671	184,2302422	77,90206436
Equus_caballus_tRNA-Val-CAC-1-5	336,9517305	-2,85989556	0,622753944	4,38311E-06	3,10189E-05	17,22560123	328,9566139	16,56580085	16,34384886	18,76715397	745,8881546	160,7189541	80,26273297
Equus_caballus_tRNA-Val-CAC-1-2	349,3121155	-2,838876644	0,625013529	5,56955E-06	3,69312E-05	18,14226505	339,7921419	16,29423035	17,41557665	20,71698815	768,4606488	171,5973113	79,31846553
ENSECAT00000014519	51,01236278	1,648934256	0,626655627	0,00850528	0,017809403	16,30978222	11,12299323	20,63935844	10,98520989	17,30477834	12,61404089	15,08933412	5,665604681
Equus_caballus_tRNA-Val-CAC-1-1	359,147167	-2,722009644	0,627965081	1,45991E-05	7,58213E-05	20,02399805	345,5641812	15,75108934	21,16662393	23,15428087	780,7427413	176,159203	79,79059925
Equus_caballus_tRNA-Leu-AAG-1-1	116,9834779	3,128672475	0,628195613	6,34493E-07	6,69858E-06	44,35806021	12,46513234	47,52483852	37,77840474	47,77093738	25,56003022	9,474698169	2,360668617
Equus_caballus_tRNA-Val-AAC-1-3	323,2622042	-3,039297606	0,634057244	1,63968E-06	1,44652E-05	14,90953423	319,3566016	12,49224327	14,20039327	18,03596615	722,3198151	164,9299311	70,82005851
Equus_caballus_tRNA-Val-AAC-1-4	339,5557563	-2,987343089	0,634410382	2,49119E-06	1,94701E-05	16,07057267	333,2682729	12,49224327	17,6835086	18,03596615	749,871536	175,8082883	74,12499457
Equus_caballus_tRNA-Val-AAC-1-1	329,0668384	-2,848013966	0,636155139	7,57286E-06	4,67369E-05	16,88971319	317,6675991	14,1216663	18,7552364	17,79223688	708,046032	177,9137767	67,04298872
Equus_caballus_tRNA-Val-CAC-1-7	346,7686782	-2,799231476	0,636379291	1,08909E-05	6,04634E-05	18,58453439	334,9342393	15,20794833	17,1476447	23,39801015	753,8549173	181,0720095	69,87579106
Equus_caballus_tRNA-Val-CAC-2-1	358,4930885	-2,960922635	0,636624436	3,30374E-06	2,39057E-05	17,27172597	349,4518096	14,1216663	17,95144055	19,74207106	780,0788444	196,5122583	71,76432595
Equus_caballus_tRNA-Val-CAC-4-1	342,7334744	-2,76824386	0,637595736	1,4139E-05	7,40286E-05	18,56298036	330,1534969	14,1216663	20,36282809	21,20444669	742,9006186	177,2119472	70,34792478
Equus_caballus_tRNA-Val-CAC-1-9	347,1664766	-2,835193865	0,639186218	9,18032E-06	5,42397E-05	18,06102196	336,4045941	16,29423035	17,41557665	20,47325888	758,1702471	183,5284127	67,51512244
Equus_caballus_tRNA-Val-AAC-1-8	335,5407966	-3,168291959	0,639193972	7,1701E-07	7,44765E-06	14,29200483	334,4709993	10,59124973	14,73625717	17,54850761	756,1785564	174,0537145	73,18072712
Equus_caballus_tRNA-Val-CAC-1-3	344,5552139	-2,823122573	0,64002882	1,02927E-05	5,82701E-05	18,11684952	337,2456586	16,02265984	16,87971276	21,44817597	776,0954631	163,8771869	71,76432595
Equus_caballus_tRNA-Val-CAC-1-8	349,923037	-2,690959331	0,641256852	2,71212E-05	0,000128659	19,87000183	337,7707449	17,65208288	19,29110029	22,66682233	774,7676693	169,1409081	69,40365734
eca-let-7a	173,0200106	-4,831077314	0,641866093	5,20736E-14	6,70709E-12	2,445860536	141,8904778	2,172564047	3,215183382	1,949834179	87,30244088	172,6500555	165,7189369
Equus_caballus_tRNA-Val-CAC-1-4	350,6035205	-2,902822829	0,64519206	6,82222E-06	4,30736E-05	17,68615408	342,4538556	12,22067276	17,6835086	23,15428087	774,7676693	181,773839	70,82005851
Equus_caballus_tRNA-Glu-CTC-7-1	34,21544363	2,907397993	0,646539308	6,89637E-06	4,31191E-05	12,68533581	3,837646547	14,66480731	10,71727794	12,67392216	5,643123555	3,50914747	2,360668617
Equus_caballus_tRNA-Val-AAC-1-7	331,322803	-2,964415218	0,646844322	4,58597E-06	3,21018E-05	15,75072903	327,2453263	17,38051237	15,00418912	14,86748561	749,871536	163,8771869	67,98725617
ENSECAT00000075345	50,77054652	3,820748574	0,648205747	3,7617E-09	8,6519E-08	20,36936596	3,339923387	21,99721097	12,05693768	27,05394923	5,311175111	1,403658988	3,304936064
Equus_caballus_tRNA-Val-AAC-1-6	324,4068785	-2,990474358	0,653459358	4,73105E-06	3,27612E-05	15,41270548	319,8190689	10,59124973	16,87971276	18,76715397	727,6309902	168,0881638	63,73805266
Equus_caballus_tRNA-Val-AAC-1-5	332,2554524	-2,862545744	0,655823189	1,27231E-05	6,94382E-05	17,121091	324,0552617	13,03538428	16,87971276	21,44817597	737,921392	174,755544	59,48884915
Equus_caballus_tRNA-Val-AAC-1-2	327,4042324	-3,096085736	0,657710406	2,50934E-06	1,94701E-05	14,50168352	323,9456859	10,31967922	16,61178081	16,57359052	731,6143715	179,3174357	60,90525032
Equus_caballus_tRNA-Ala-TGC-2-1	89,39447524	-1,693778552	0,671124265	0,011609635	0,023437633	9,318817732	73,19764253	7,875544669	3,751047279	16,32986125	152,364336	44,56617287	22,66241872
Equus_caballus_tRNA-Ala-AGC-2-1	717,6215101	1,400313663	0,67734114	0,038699454	0,063094806	227,2902173	209,176399	234,636917	91,63272639	355,6010084	433,8566169	158,2625509	35,41002925
eca-let-7c	424,4574763	-4,294081119	0,679851352	2,68063E-10	8,22059E-09	8,693666658	344,1944754	2,715705058	13,12866548	10,23662944	173,6090364	281,0827124	577,8916774
Equus_caballus_tRNA-Met-CAT-2-1	33,9602576	-2,666774893	0,681937145	9,20719E-05	0,00037292	1,972678907	28,98867357	1,629423035	1,607591691	2,681021996	42,82134933	12,98384564	31,16082574
Equus_caballus_tRNA-Lys-TTT-3-1	38,05210004	-2,181474494	0,686998118	0,001496446	0,004302282	2,97543723	27,14751629	2,444134552	1,607591691	4,874585447	21,90859733	34,03873046	25,49522106
ENSECAT00000125798	49,01538938	4,5843597	0,688827657	2,82709E-11	9,58234E-10	20,04470726	1,929543285	13,03538428	22,23835173	24,86038578	3,319484444	1,052744241	1,41640117
eca-miR-221	53,31918468	-1,529500446	0,691070561	0,026881559	0,046164597	5,609422417	34,0174251	3,25884607	9,913482095	3,655939085	24,89613333	43,16251388	33,99362808
Y	759,2353542	1,682051667	0,691780538	0,003951698	0,00868834	93,51159308	468,0795359	58,38765875	146,9160184	75,23110206	354,1889902	391,7378293	658,3117883
eca-miR-100	151,1010666	-2,836672238	0,692973119	4,24945E-05	0,000187435	7,719962421	111,9185092	2,987275564	12,86073353	7,31187817	53,44369955	106,6780831	175,6337451
ENSECAT00000093141	266,8078211	2,137469661	0,701860067	0,002323435	0,006033436	94,34221368	48,03015626	90,97611945	51,17500216	140,8755194	59,75072	5,965550699	78,37419808
Equus_caballus_tRNA-Met-CAT-6-1	32,63937092	-2,586781528	0,709984961	0,000269027	0,000946741	2,026080765	27,64428923	0,814711517	1,607591691	3,655939085	41,16160711	14,38750463	27,38375596
Equus_caballus_tRNA-Lys-TTT-4-1	37,51779951	-2,355491478	0,713853665	0,000967938	0,002940133	2,643610161	27,23414695	2,715705058	1,071727794	4,14339763	18,92106133	27,37135027	35,41002925
RNase	33,33118796	4,070230853	0,720458288	1,60913E-08	3,04788E-07	13,20142603	1,859300129	13,8500958	12,59280158	13,16138071	2,987536	0,701829494	1,888534894
Equus_caballus_tRNA-Gln-CTG-2-1	37,01834449	-3,443632877	0,72682173	2,15909E-06	1,76602E-05	1,302960506	30,93033154	0,814711517	1,87552364	1,218646362	30,53925689	20,70397007	41,54776766
eca-miR-214	92,57021777	-2,70651191	0,730020519	0,00020936	0,000779351	5,115254261	68,09130338	1,629423035	8,841754301	4,874585447	33,19484444	59,65550699	111,4235587
Equus_caballus_tRNA-Met-CAT-4-1	29,64559718	-2,721529707	0,739163457	0,000231498	0,000832874	1,69182799	26,13265753	0,543141012	1,607591691	2,924751268	43,81719466	13,33476039	21,24601755
ENSECAT00000132075	48,33679503	4,576207149	0,739227812	5,99647E-10	1,67901E-08	19,66227208	1,987142239	11,13439074	25,18560316	22,66682233	4,315329778	0,701829494	0,944267447
RNaseP	30,89759843	3,5719588	0,747957772	1,79158E-06	1,55916E-05	12,05218442	2,273834898	7,332403657	14,20039327	14,62375634	1,991690667	1,052744241	3,777069787
U1	18,00159796	1,932621965	0,749764686	0,009947814	0,020402524	6,109576989	3,569619158	5,974551128	4,554843125	7,799336715	5,311175111	3,50914747	1,888534894
U3	84,53713856	3,500402129	0,750144762	3,06669E-06	2,27005E-05	32,80443145	6,080741516	27,9717621	32,41976577	38,02176649	2,323639111	1,754573735	14,1640117
eca-miR-26a	144,6348164	-5,021508629	0,770905593	7,32833E-11	2,35972E-09	1,771713133	119,8170242	2,172564047	2,411387537	0,731187817	53,44369955	70,8847789	235,1225942
Equus_caballus_tRNA-Gln-CTG-1-1	54,72855931	-3,370322655	0,773354333	1,31222E-05	6,99922E-05	2,002523437	43,96888212	1,086282023	3,215183382	1,706104906	28,21561778	19,65122583	84,03980276
Equus_caballus_tRNA-Gln-CTG-1-3	48,44730208	-3,813182731	0,783206451	1,12345E-06	1,07234E-05	1,366855627	39,65960594	0,543141012	1,607591691	1,949834179	25,22808178	22,45854381	71,29219223
ENSECAT00000070945	19,6171808	-2,388877309	0,783233236	0,002288259	0,005990401	1,360000921	16,72550741	0,814711517	1,071727794	2,193563451	28,54756622	9,825612916	11,80334308
eca-miR-21	927,8876845	-8,171757113	0,78722765	3,04419E-25	1,96046E-22	1,366855627	770,6070166	0,543141012	1,607591691	1,949834179	233,027808	586,3785423	1492,4147
Equus_caballus_tRNA-Gln-CTG-1-2	54,73973556	-3,556265703	0,787318192	6,27409E-06	4,08133E-05	1,76121987	44,82216644	1,629423035	2,679319485	0,974917089	30,87120533	17,1948226	86,40047138
eca-miR-191a	25,24643104	-1,692681535	0,817233259	0,038336908	0,062662358	2,553877103	16,67527166	0,814711517	2,947251434	3,899668358	9,294556444	11,9311014	28,80015713
Equus_caballus_tRNA-Ser-GCT-4-1	16,51535576	1,963471981	0,82127575	0,016813608	0,031940896	5,621328	3,393274948	7,603974163	2,679319485	6,580690353	6,307020444	2,456403229	1,41640117
Equus_caballus_tRNA-Ser-GCT-4-4	17,17269471	2,023272639	0,824669759	0,014149959	0,02795268	5,769537266	3,572092878	8,147115174	4,286911176	4,874585447	7,302865777	1,052744241	2,360668617
eca-miR-24	49,34619025	-3,129860891	0,829885416	0,00016231	0,000622188	2,090621234	37,19685518	0,814711517	3,751047279	1,706104906	13,27793778	27,02043552	71,29219223
eca-miR-16	144,0404871	-6,280245435	0,832374412	4,52369E-14	6,70709E-12	0,772738463	121,6765274	0,271570506	1,071727794	0,974917089	57,42708089	77,20124434	230,401257
Equus_caballus_tRNA-Arg-TCT-3-1	25,75922464	-3,766021905	0,841458675	7,62015E-06	4,67369E-05	0,756603346	22,89515735	0,271570506	0,535863897	1,462375634	28,54756622	12,28201615	27,85588968
eca-miR-23b	25,29646713	-3,284729568	0,844435319	0,000100305	0,000401219	0,972346289	19,4958359	1,357852529	1,071727794	0,487458545	11,950144	22,45854381	24,07881989
Equus_caballus_tRNA-Arg-CCT-1-1	19,34610654	-2,899490146	0,84471053	0,000597988	0,001890084	0,964278731	17,92398643	1,357852529	0,803795846	0,731187817	34,85458666	9,474698169	9,442674468
Equus_caballus_tRNA-Phe-GAA-1-2	12,84152102	2,045893666	0,848185003	0,015861617	0,030583477	4,331654498	2,344078054	4,345128093	4,018979228	4,630856175	2,323639111	1,403658988	3,304936064
ENSECAT00000147891	56,45534896	5,787195196	0,853053818	1,16819E-11	4,42539E-10	23,66518344	1,025381131	8,961826692	31,08010603	30,95361759	1,659742222	0	1,41640117
Equus_caballus_tRNA-Cys-GCA-14-1	18,85519774	2,532337234	0,858158654	0,003168532	0,00791262	6,614515722	2,584644353	11,94910226	3,751047279	4,14339763	3,651432889	3,158232723	0,944267447
Equus_caballus_tRNA-Cys-GCA-9-1	16,53742643	2,040732248	0,863652298	0,018132095	0,033651497	5,531872256	3,13789176	9,504967703	2,947251434	4,14339763	5,311175111	3,158232723	0,944267447
ENSECAT00000030837	70,95127716	3,462396296	0,868059764	6,64472E-05	0,000274308	27,63307232	5,234178316	22,81192249	25,72146706	34,3658274	1,659742222	0,350914747	13,69187798
eca-let-7g	73,94639548	-5,005517436	0,870250806	8,82929E-09	1,83421E-07	0,943292203	60,03267992	0,271570506	1,339659743	1,218646362	19,25300978	42,81159914	118,0334308
Equus_caballus_tRNA-Leu-CAG-1-1	93,23153334	-3,157826023	0,882534297	0,000346056	0,001172948	3,986118016	102,2202006	5,15983961	2,411387537	4,387126902	278,1727964	21,40579957	7,082005851
Equus_caballus_tRNA-Cys-GCA-6-1	16,94133941	2,152592039	0,884977682	0,015000428	0,029273562	5,779240085	2,922914898	10,31967922	2,143455588	4,874585447	4,315329778	3,50914747	0,944267447
Equus_caballus_tRNA-Thr-AGT-5-1	19,53536088	-2,570717282	0,886762792	0,003743657	0,009063592	1,208008003	18,94859497	1,357852529	0,803795846	1,462375634	44,14914311	5,614635952	7,082005851
ENSECAT00000038103	65,152144	-4,915744005	0,890014705	3,32849E-08	5,64091E-07	0,870116671	52,84614364	0,271570506	1,607591691	0,731187817	17,59326755	37,54787793	103,3972854
Equus_caballus_tRNA-Leu-CAG-2-1	94,18355887	-3,052443567	0,912295545	0,000820179	0,002539402	4,264543229	101,7666342	5,702980622	2,947251434	4,14339763	274,853312	26,66952077	3,777069787
ENSECAT00000141508	15,44622502	3,278766344	0,91373025	0,000332802	0,001133992	5,771540562	1,237884273	6,789262645	5,894502867	4,630856175	0,663896889	2,105488482	0,944267447
eca-let-7f	80,12885637	-6,238979637	0,921826837	1,3052E-11	4,66973E-10	0,439698541	66,38999032	0,271570506	0,803795846	0,243729272	33,19484444	75,79758536	90,17754117
eca-miR-186	26,65162081	-3,241078155	0,927308318	0,000473802	0,001525643	1,052376528	20,24338565	1,086282023	1,339659743	0,731187817	6,307020444	11,9311014	42,4920351
Equus_caballus_tRNA-Thr-AGT-4-1	19,70206353	-2,990681952	0,928221916	0,001273226	0,003710216	0,948143613	19,71227081	1,357852529	0,267931949	1,218646362	45,14498844	5,965550699	8,026273297
Equus_caballus_tRNA-Ser-GCT-4-5	13,30066019	2,37613148	0,928705683	0,010511245	0,021421652	4,645988503	2,278684358	5,702980622	4,822775073	3,412209813	5,311175111	1,052744241	0,472133723
eca-miR-25	20,15405611	-2,908633199	0,936749026	0,001902602	0,00528136	0,96749488	15,22053887	0,271570506	2,143455588	0,487458545	8,962607999	14,03658988	22,66241872
Equus_caballus_tRNA-Leu-CAG-1-2	99,64332598	-2,541161384	0,941367611	0,006945717	0,014960005	6,070584266	104,0014628	11,94910226	1,87552364	4,387126902	284,8117653	21,05488482	6,137738404
U2	59,03188645	-2,842249406	0,942747599	0,003971119	0,008984638	3,21069466	43,51717427	2,35361105	1,428970392	5,849502536	7,966762666	10,05955608	112,5252041
eca-miR-145	19,56697005	-3,401960044	0,944518735	0,000316031	0,001097236	0,699562931	15,98253902	0,271570506	1,339659743	0,487458545	12,61404089	8,421953928	26,91162223
eca-let-7e	20,4271573	-3,947349423	0,94858073	3,16411E-05	0,000142496	0,523367337	16,43965989	0,814711517	0,267931949	0,487458545	11,61819555	20,70397007	16,99681404
Equus_caballus_tRNA-Val-GAC-1-1	12,87135207	-2,147764169	0,95018388	0,023798491	0,04187494	1,026960999	11,67834078	0,814711517	0,803795846	1,462375634	26,22392711	4,561891711	4,24920351
Equus_caballus_tRNA-Thr-AGT-3-1	20,59564599	-3,1336223	0,951257742	0,000987063	0,002970413	0,884248492	21,02317299	1,629423035	0,535863897	0,487458545	49,79226666	6,667380193	6,609872127
Equus_caballus_tRNA-Ser-CGA-2-1	16,23586608	-2,708839946	0,953393482	0,004493549	0,010561479	0,889890346	15,44821789	1,086282023	1,339659743	0,243729272	33,52679289	5,263721205	7,554139574
Equus_caballus_tRNA-Met-CAT-5-1	19,24058618	-3,658537362	0,959499347	0,00013731	0,000529505	0,602184723	19,24151175	0,271570506	0,803795846	0,731187817	40,82965866	11,2292719	5,665604681
ENSECAT00000068646	11,34836759	2,568608722	0,968553008	0,008001504	0,016894979	4,300742211	1,574080111	2,715705058	2,143455588	8,043065988	1,659742222	0,701829494	2,360668617
Equus_caballus_tRNA-Ser-GCT-4-6	15,9873125	2,652994619	0,969386294	0,006204424	0,013683729	6,00776978	2,48733912	6,789262645	2,947251434	8,28679526	6,638968888	0,350914747	0,472133723
eca-miR-148a	126,1774205	-6,689413983	0,974520232	6,6811E-12	3,2997E-10	0,511661221	104,6257927	0	0,803795846	0,731187817	29,87536	63,51556921	220,4864488
Equus_caballus_tRNA-Thr-AGT-1-1	18,55845664	-3,21533096	0,9748205	0,000972435	0,002940133	0,77637702	19,18708656	1,086282023	0,267931949	0,974917089	45,80888533	5,614635952	6,137738404
Equus_caballus_tRNA-Ser-GCT-4-3	15,58917016	2,063959339	0,974893468	0,034250284	0,056995305	5,381237285	3,385179173	8,41868568	1,87552364	5,849502536	8,630659555	1,052744241	0,472133723
Equus_caballus_tRNA-Ser-GCT-3-1	11,89141573	3,341173264	0,977770089	0,000632837	0,001978383	4,708025422	1,055217961	4,888269105	2,411387537	6,824419626	1,991690667	0,701829494	0,472133723
eca-let-7d	26,88673898	-4,654451474	0,978378755	1,96189E-06	1,66245E-05	0,43041813	22,1845066	0	0,803795846	0,487458545	14,60573155	24,56403229	27,38375596
U4	10,42099236	-2,27385435	0,979754665	0,020295451	0,036407439	0,764670904	8,319621615	0,271570506	0,803795846	1,218646362	10,95429867	4,561891711	9,442674468
ENSECAT00000118222	13,1500899	-2,321517352	0,984873009	0,018414601	0,033983577	0,887464641	9,820683817	0,543141012	1,87552364	0,243729272	8,630659555	6,667380193	14,1640117
Equus_caballus_tRNA-Thr-AGT-7-1	21,76417372	-2,776402054	0,985070238	0,004825142	0,01121802	1,202366149	21,84237308	1,900993541	0	1,706104906	52,11590577	4,912806458	8,498407021
Equus_caballus_tRNA-Thr-AGT-5-2	18,08716	-2,697689318	0,988808252	0,006367656	0,013900918	1,037454263	18,56637075	1,357852529	0,535863897	1,218646362	47,46862755	3,50914747	4,721337234
ENSECAT00000062284	20,80845827	-4,009780021	0,999173506	5,99273E-05	0,000252243	0,512874073	16,4813358	0,271570506	0,535863897	0,731187817	6,970917333	15,08933412	27,38375596
Equus_caballus_tRNA-Glu-CTC-3-1	13,37726574	3,768336477	1,007982678	0,000185126	0,000701302	5,293929932	0,897840054	7,060833151	3,215183382	5,605773264	1,991690667	0,701829494	0
MAFA	22,57754533	3,958713291	1,008208919	8,61977E-05	0,000351337	9,357942673	1,549092741	7,603974163	5,35863897	15,11121489	4,647278222	0	0
Equus_caballus_tRNA-Thr-CGT-2-1	19,06755935	-3,903863366	1,018809532	0,000127215	0,000494714	0,514086926	20,39336033	0,543141012	0,267931949	0,731187817	48,13252444	5,965550699	7,082005851
ENSECAT00000148069	20,36803002	-3,802155579	1,024204129	0,000205382	0,000768989	0,586049605	16,04091056	0,271570506	0,267931949	1,218646362	5,975072	11,9311014	30,2165583
Equus_caballus_tRNA-Trp-CCA-1-1	8,772095017	-2,060821937	1,028793344	0,045161759	0,071635893	0,703201488	6,415366733	1,086282023	0,535863897	0,487458545	6,307020444	4,912806458	8,026273297
ENSECAT00000029840	15,88543618	4,137634279	1,030220079	5,91284E-05	0,000250518	6,214087217	0,850810594	9,504967703	4,018979228	5,118314719	0,663896889	0	1,888534894
eca-miR-181a	12,72386589	-2,734866116	1,036207331	0,008307646	0,017484064	0,692708225	9,488133306	0,543141012	0,803795846	0,731187817	4,315329778	5,263721205	18,88534894
ENSECAT00000092197	25,23446544	5,659359887	1,037951062	4,9685E-08	7,80417E-07	10,16610027	0,489326352	8,961826692	14,46832522	7,068148898	0,995845333	0	0,472133723
eca-miR-151-5p	14,94937425	-2,534657083	1,038299054	0,014640051	0,028744491	0,887464641	10,54927435	0,543141012	1,87552364	0,243729272	3,651432889	10,52744241	17,46894777
Equus_caballus_tRNA-Ser-GCT-5-1	12,70869586	2,930950434	1,041098602	0,004873965	0,011290768	4,840521979	1,602143268	7,332403657	1,339659743	5,849502536	3,983381333	0,350914747	0,472133723
Equus_caballus_tRNA-Arg-CCT-2-1	10,24218888	-2,877306813	1,058559256	0,006565107	0,014235452	0,522154484	9,727056436	0,543141012	0,535863897	0,487458545	20,24885511	4,210976964	4,721337234
Equus_caballus_tRNA-Met-CAT-5-2	14,33040424	-2,532759392	1,063583296	0,017249521	0,032481554	0,884248492	13,76586404	1,629423035	0,535863897	0,487458545	32,862896	7,01829494	1,41640117
COL3A1	8,890954836	2,943947965	1,071147675	0,010137514	0,019163293	3,310594922	0,964259011	3,304107821	2,768630135	3,859046812	0,77454637	0,701829494	1,41640117
Equus_caballus_tRNA-Thr-AGT-2-1	19,12144902	-4,559112984	1,077241218	2,31404E-05	0,000114634	0,333039922	19,71551713	0	0,267931949	0,731187817	39,50186489	7,369209687	12,27547681
ENSECAT00000021760	8,10305306	2,941189849	1,080125945	0,006469081	0,014074621	3,031119697	0,880647425	4,073557587	1,607591691	3,412209813	0,995845333	0,701829494	0,944267447
Equus_caballus_tRNA-Trp-CCA-1-3	7,612840777	-2,170088205	1,081208331	0,044739512	0,071268373	0,594117164	5,988187762	0,271570506	0,535863897	0,974917089	7,966762666	3,860062217	6,137738404
Equus_caballus_tRNA-Thr-TGT-1-1	9,378932203	-2,407632874	1,086573703	0,026705022	0,045984049	0,620745545	8,584703723	0,814711517	0,803795846	0,243729272	18,58911289	3,860062217	3,304936064
ENSECAT00000095764	22,71329744	5,797708516	1,094377337	1,17255E-07	1,57318E-06	9,130281268	0,384998972	9,776538209	11,52107379	6,093231809	0,331948444	0,350914747	0,472133723
ENSECAT00000094695	9,756865848	3,668150023	1,108872481	0,000939649	0,002867932	3,81150331	0,676541091	2,444134552	5,090707022	3,899668358	1,327793778	0,701829494	0
eca-miR-8978	7,001046679	2,32790683	1,110388982	0,036039749	0,059208159	2,483127276	1,044347433	1,357852529	2,679319485	3,412209813	0,663896889	1,052744241	1,41640117
eca-miR-199a-3p	195,5919753	-8,347431548	1,132545953	1,69987E-13	1,82453E-11	0,251796831	162,7286283	0	0,267931949	0,487458545	44,14914311	104,5725946	339,4641471
Equus_caballus_tRNA-Arg-ACG-1-4	9,524808226	-3,161313336	1,13438761	0,005323104	0,0121432	0,414283013	7,996069978	0	0,267931949	0,974917089	9,294556444	6,667380193	8,026273297
ENSECAT00000089816	9,874185378	3,385392945	1,145943673	0,003134399	0,007884972	3,905810465	0,850810594	1,629423035	3,751047279	6,336961081	0,663896889	0	1,888534894
ENSECAT00000082640	10,0330699	-3,015183777	1,146093887	0,008517541	0,017809403	0,448978952	7,80400578	0,543141012	0,803795846	0	5,643123555	5,965550699	11,80334308
eca-miR-181b	14,08463902	-3,556093849	1,147145762	0,001935537	0,005319163	0,4477661	10,92587652	0,271570506	1,071727794	0	4,647278222	8,772868675	19,35748266
eca-miR-28-3p	9,465024312	-2,762683582	1,149287636	0,016224645	0,031093315	0,511661221	7,093380464	0	0,803795846	0,731187817	3,983381333	5,965550699	11,33120936
Equus_caballus_tRNA-Thr-AGT-2-2	14,4880471	-4,150746758	1,152640896	0,000316904	0,001097236	0,334252774	15,03308105	0,271570506	0	0,731187817	31,20315378	3,50914747	10,38694191
ENSECAT00000079864	15,25674216	-4,098692702	1,15913599	0,000406251	0,001348585	0,352813597	12,56605037	0,814711517	0	0,243729272	7,302865777	6,316465446	24,07881989
eca-miR-199a-5p	15,60951563	-3,715430278	1,160671557	0,001369021	0,003953587	0,4477661	12,19546928	0,271570506	1,071727794	0	4,315329778	7,720124434	24,55095362
SNORD43	10,97260248	4,45326426	1,162367779	0,000127519	0,000494714	4,595302541	0,489326352	3,25884607	3,215183382	7,31187817	0,995845333	0	0,472133723
ENSECAT00000063021	8,651996078	3,696132797	1,172995591	0,001627012	0,004615841	3,449041267	0,606297935	4,888269105	1,071727794	4,387126902	0,995845333	0,350914747	0,472133723
eca-miR-143	71,52866245	-6,890038695	1,174743108	4,4874E-09	9,96513E-08	0,251796831	59,85147916	0	0,267931949	0,487458545	17,26131911	26,31860603	135,9745123
eca-miR-30b	20,48194331	-4,996550517	1,176033683	2,15067E-05	0,000107367	0,25986439	17,15165277	0	0,535863897	0,243729272	9,294556444	10,52744241	31,63295947
ENSECAT00000031477	8,713824366	4,024503139	1,191527591	0,000731215	0,00227489	3,519368686	0,455242128	2,444134552	3,483115331	4,630856175	0,663896889	0,701829494	0
MIR214	13,98141432	-4,422661355	1,201031433	0,000231061	0,000832874	0,25986439	11,82619029	0	0,535863897	0,243729272	8,630659555	7,01829494	19,82961638
Equus_caballus_tRNA-Gln-CTG-4-2	8,021056924	-3,103708097	1,210307462	0,010335543	0,021130443	0,352813597	6,817859367	0,814711517	0	0,243729272	9,294556444	5,965550699	5,193470957
ENSECAT00000028115	17,63659011	-4,771051027	1,213346653	8,41924E-05	0,00034535	0,25986439	14,61403788	0	0,535863897	0,243729272	6,970917333	8,071039181	28,80015713
eca-miR-93	19,8516207	-4,889088243	1,213588225	5,61047E-05	0,000239281	0,269144801	15,98331161	0,271570506	0,535863897	0	4,979226666	12,28201615	30,68869202
Equus_caballus_tRNA-Arg-ACG-1-2	8,900210207	-3,741699875	1,213737224	0,002050682	0,00547983	0,261077242	7,900538419	0,271570506	0,267931949	0,243729272	10,29040178	4,912806458	8,498407021
eca-miR-532-5p	17,66543487	-4,713187297	1,223290083	0,000116738	0,000461221	0,267931949	14,29918408	0	0,803795846	0	6,307020444	12,98384564	23,60668617
Equus_caballus_tRNA-Ser-TGA-4-1	8,282725235	-2,458296568	1,223811913	0,044566741	0,071218315	0,527796338	7,542129963	0	1,339659743	0,243729272	15,93352533	3,860062217	2,83280234
SNORA38	10,25640898	4,561783375	1,233925584	0,00021819	0,000800927	4,035736221	0,425405297	5,431410116	3,751047279	2,924751268	0,331948444	0	0,944267447
ENSECAT00000075251	10,36336503	4,518238886	1,235102121	0,000254002	0,000903743	4,352786121	0,442597926	3,530416576	2,947251434	6,580690353	1,327793778	0	0
eca-miR-22	9,854499319	-2,772656349	1,235560721	0,024829376	0,043333654	0,51972878	7,433522664	0	1,071727794	0,487458545	3,319484444	2,456403229	16,52468032
ENSECAT00000066986	6,066210122	2,735241785	1,239554829	0,027339755	0,046826602	2,308144534	0,787190572	2,172564047	1,339659743	3,412209813	1,659742222	0,701829494	0
Equus_caballus_tRNA-Ile-AAT-1-4	5,956188799	-2,60658266	1,24315241	0,036015509	0,059208159	0,350387892	4,845835049	0,271570506	0,535863897	0,243729272	6,307020444	3,50914747	4,721337234
ENSECAT00000136488	8,601326445	4,33742069	1,254135821	0,000543205	0,001735016	3,50766257	0,384998972	1,629423035	4,018979228	4,874585447	0,331948444	0,350914747	0,472133723
Equus_caballus_tRNA-Thr-TGT-1-2	8,737951755	-2,676638069	1,265874201	0,034476152	0,057223304	0,515299778	8,925749021	0,814711517	0	0,731187817	22,90444267	2,456403229	1,41640117
ENSECAT00000088075	8,689493943	-3,619940424	1,277235333	0,004594057	0,010743413	0,269144801	6,919110961	0,271570506	0,535863897	0	4,647278222	6,667380193	9,442674468
ENSECAT00000074130	5,271659642	2,617623523	1,292762946	0,042884956	0,06904478	1,895864818	0,659348462	0,814711517	2,679319485	2,193563451	0,331948444	0,701829494	0,944267447
Equus_caballus_tRNA-Gln-CTG-3-4	6,838528578	-3,310958984	1,314758544	0,011792219	0,023673393	0,261077242	5,487689849	0,271570506	0,267931949	0,243729272	3,983381333	3,50914747	8,970540744
Equus_caballus_tRNA-Gln-CTG-6-1	6,078017464	-3,143870479	1,344195987	0,019343287	0,035233223	0,262290095	5,213942425	0,543141012	0	0,243729272	7,302865777	4,561891711	3,777069787
eca-miR-30d	6,863106246	-3,396465506	1,349794838	0,011859998	0,023719997	0,251796831	5,598339331	0	0,267931949	0,487458545	4,315329778	3,50914747	8,970540744
Equus_caballus_tRNA-Arg-ACG-1-3	9,520346792	-4,49028983	1,352638746	0,000901297	0,002777204	0,17055374	8,555639486	0	0,267931949	0,243729272	10,62235022	7,01829494	8,026273297
eca-miR-101	51,54029691	-7,036124516	1,359129012	2,25559E-07	2,79346E-06	0,162486182	42,45966619	0	0	0,487458545	8,630659555	25,26586179	93,48247723
ENSECAT00000141711	5,9518421	3,750237237	1,360750329	0,005851177	0,01312947	2,28258391	0,384998972	3,801987081	1,339659743	1,706104906	0,331948444	0,350914747	0,472133723
Equus_caballus_tRNA-Thr-CGT-1-1	7,538380153	-3,17229204	1,3851356	0,022007446	0,038829576	0,334252774	8,138558449	0,271570506	0	0,731187817	21,24470044	1,754573735	1,41640117
U5	10,77287472	-3,611570507	1,389555576	0,022608756	0,036298401	0,313800126	8,452333197	0,271570506	0,669829871	0	3,817407111	6,667380193	14,87221229
Equus_caballus_tRNA-Gln-CTG-3-1	5,528289803	-2,886310474	1,390633226	0,037936809	0,062166171	0,270357653	4,420128719	0,543141012	0,267931949	0	4,315329778	2,807317976	6,137738404
eca-miR-8990	4,967491582	2,749691042	1,397447539	0,049108043	0,077324156	1,756790868	0,54869898	2,444134552	1,607591691	1,218646362	0	0,701829494	0,944267447
ENSECAT00000030307	5,293903336	-2,892168466	1,405582772	0,03962572	0,064279506	0,261077242	4,105071871	0,271570506	0,267931949	0,243729272	2,655587555	2,105488482	7,554139574
MIR26B	30,01221063	-8,033992167	1,419069842	1,501E-08	2,92922E-07	0	25,44003746	0	0	0	11,950144	21,40579957	42,96416883
Equus_caballus_tRNA-Thr-AGT-6-1	18,85241722	-6,401336031	1,422342064	6,77746E-06	4,30736E-05	0,090523502	20,11138663	0,271570506	0	0	41,16160711	7,369209687	11,80334308
ENSECAT00000017584	16,56906204	7,773470053	1,423286028	4,71767E-08	7,59545E-07	6,831984649	0	7,875544669	7,502094558	5,118314719	0	0	0
ENSECAT00000118608	8,698501326	5,17796061	1,42447087	0,000277974	0,000972908	3,565770742	0,221298963	3,801987081	3,483115331	3,412209813	0,663896889	0	0
eca-miR-10b	27,3303851	-7,898577024	1,432187291	3,48691E-08	5,75788E-07	0	22,93433411	0	0	0	9,626504888	21,40579957	37,77069787
SNORD104	6,498244369	4,248143319	1,432545222	0,00302239	0,007633017	2,662961427	0,331948444	1,629423035	2,947251434	3,412209813	0,995845333	0	0
RAB8A	14,17265433	7,554708551	1,436994793	1,46188E-07	1,92133E-06	6,091016167	0	5,431410116	4,554843125	8,28679526	0	0	0
ENSECAT00000116931	6,481369171	4,251736008	1,440896725	0,003169963	0,00791262	2,720001842	0,331948444	1,629423035	2,143455588	4,387126902	0,995845333	0	0
eca-miR-19b	25,53543702	-7,799799099	1,44371267	6,56826E-08	9,19556E-07	0	21,76679097	0	0	0	9,958453333	14,73841937	40,60350021
ENSECAT00000101914	4,519896517	3,149402635	1,450510974	0,029913286	0,050395337	1,67190922	0,448920027	1,629423035	2,411387537	0,974917089	0,995845333	0,350914747	0
SNORD48	11,9804729	7,310339147	1,464732486	6,00974E-07	6,48201E-06	5,084619287	0	3,801987081	5,35863897	6,093231809	0	0	0
eca-miR-374a	34,36045291	-8,229830915	1,468696675	2,10075E-08	3,65644E-07	0	28,50587987	0	0	0	6,970917333	20,00214058	58,5445817
eca-miR-199b-5p	27,18579407	-6,916006698	1,473533078	2,68589E-06	2,05918E-05	0,08931065	22,6338911	0	0,267931949	0	6,638968888	12,63293089	48,62977351
eca-miR-365	12,77170117	-6,799570517	1,47356955	3,94321E-06	2,82159E-05	0	11,15409965	0	0	0	8,298711111	10,52744241	14,63614542
ENSECAT00000093541	4,229423224	3,210576495	1,477145266	0,029742642	0,050391417	1,633997132	0,384998972	2,172564047	0,535863897	2,193563451	0,331948444	0,350914747	0,472133723
eca-miR-20a	21,13009801	-6,547202546	1,478077384	9,44344E-06	5,4789E-05	0,08931065	17,79775497	0	0,267931949	0	6,970917333	9,123783422	37,29856415
ENSECAT00000112197	8,529844581	-4,225866539	1,481525501	0,004339385	0,010236499	0,181047004	6,652857245	0,543141012	0	0	2,323639111	7,720124434	9,914808191
eca-miR-10a	17,38271748	-7,242627804	1,486357414	1,10063E-06	1,07234E-05	0	14,73940627	0	0	0	6,307020444	10,52744241	27,38375596
ENSECAT00000104761	5,643965329	4,159118829	1,488372657	0,005199501	0,011958852	2,185996146	0,27434949	2,172564047	2,679319485	1,706104906	0	0,350914747	0,472133723
ENSECAT00000135352	5,840983596	4,419853088	1,488863684	0,002991517	0,00761477	2,344053326	0,268027389	2,987275564	1,607591691	2,437292723	0,331948444	0	0,472133723
eca-miR-15b	18,1852658	-7,308136942	1,495830114	1,03076E-06	1,02125E-05	0	15,15601575	0	0	0	4,979226666	12,63293089	27,85588968
eca-miR-148b-3p	18,28433941	-7,315639342	1,503069387	1,13229E-06	1,07234E-05	0	15,46662215	0	0	0	5,643123555	9,123783422	31,63295947
eca-miR-29a	30,0233547	-7,061351425	1,507617271	2,81629E-06	2,13375E-05	0,08931065	24,80704394	0	0,267931949	0	4,647278222	11,2292719	58,5445817
eca-miR-106b	18,49359398	-7,332117011	1,512460854	1,24834E-06	1,16512E-05	0	15,560079	0	0	0	4,979226666	9,123783422	32,57722691
MIR199B	11,73721164	-6,674991843	1,513444038	1,03149E-05	5,82701E-05	0	10,25843228	0	0	0	6,638968888	6,667380193	17,46894777
eca-miR-146b-5p	22,33521673	-6,628713161	1,521190559	1,31507E-05	6,99922E-05	0,08931065	18,38201081	0	0,267931949	0	3,651432889	9,474698169	42,01990138
MIR199A2	14,06463656	-6,935537786	1,522049272	5,1961E-06	3,55988E-05	0	11,94463452	0	0	0	4,979226666	7,720124434	23,13455245
eca-miR-1307	5,051977122	4,196879865	1,53129387	0,006130081	0,013566228	1,996881583	0,268027389	1,629423035	2,411387537	1,949834179	0,331948444	0	0,472133723
eca-miR-103	10,01971831	-6,446823283	1,536430728	2,71701E-05	0,000128659	0	8,558885801	0	0	0	4,979226666	8,421953928	12,27547681
ENSECAT00000050397	5,108062036	4,211660235	1,541325536	0,006285713	0,01381224	2,011013404	0,268027389	2,987275564	1,339659743	1,706104906	0,331948444	0	0,472133723
SNORD96	4,8985574	3,929142404	1,543060887	0,010886219	0,022046304	1,905145229	0,27434949	1,086282023	2,679319485	1,949834179	0	0,350914747	0,472133723
Equus_caballus_tRNA-Arg-TCT-2-1	7,387405669	-5,017654836	1,545472996	0,0011676	0,003449239	0,090523502	7,164925733	0,271570506	0	0	11,61819555	4,210976964	5,665604681
SNORD18	6,719359555	5,453929757	1,556283097	0,000457537	0,001495703	2,765191045	0,157377908	2,715705058	2,411387537	3,168480541	0	0	0,472133723
eca-miR-340-5p	10,1908731	-5,474284643	1,559706707	0,000448416	0,001480922	0,090523502	8,216066828	0,271570506	0	0	2,655587555	8,772868675	13,21974425
SNORD39	9,188803758	6,919339625	1,561328081	9,34925E-06	5,47356E-05	3,711554302	0	3,801987081	5,626570919	1,706104906	0	0	0
Equus_caballus_tRNA-Arg-ACG-1-1	6,661094713	-4,853302161	1,56968938	0,001988886	0,005336843	0,090523502	6,04123829	0,271570506	0	0	7,302865777	4,210976964	6,609872127
eca-miR-503	8,167786379	-6,151223446	1,57869535	9,76344E-05	0,000392978	0	7,225469969	0	0	0	5,311175111	4,561891711	11,80334308
EMP3	7,556242212	5,677529533	1,579789101	0,000325824	0,00111612	3,019268486	0,110649481	5,15983961	2,679319485	1,218646362	0,331948444	0	0
eca-miR-361-5p	4,231890798	-3,118532055	1,583581574	0,048919748	0,077216466	0,179834151	3,388425488	0,271570506	0,267931949	0	2,987536	2,456403229	4,721337234
eca-miR-107a	8,786615069	-5,253852306	1,596952946	0,001002148	0,003001782	0,08931065	7,014341487	0	0,267931949	0	1,991690667	7,720124434	11,33120936
ENSECAT00000089722	6,77596466	6,482664725	1,605695442	5,40713E-05	0,000232257	2,79746128	0	2,715705058	3,483115331	2,193563451	0	0	0
eca-miR-28-5p	8,459154341	-6,199064908	1,610244419	0,000118231	0,000464271	0	7,157000487	0	0	0	2,987536	5,263721205	13,21974425
ENSECAT00000032950	4,059911349	3,889814989	1,617173466	0,016158438	0,031062789	1,57331816	0,227621064	1,357852529	2,143455588	1,218646362	0,331948444	0,350914747	0
ENSECAT00000045295	6,68612935	6,473190223	1,622071255	6,58802E-05	0,000273722	2,897410288	0	1,357852529	2,947251434	4,387126902	0	0	0
Equus_caballus_tRNA-Arg-CCT-3-1	4,608106173	-3,295835606	1,628802964	0,043024608	0,069096876	0,179834151	4,772345579	0,271570506	0,267931949	0	11,61819555	1,754573735	0,944267447
JUN	3,976534161	3,584179178	1,637029233	0,028564791	0,04866594	1,552754041	0,27434949	2,172564047	0,535863897	1,949834179	0	0,350914747	0,472133723
ENSECAT00000127610	3,877392913	3,828086713	1,637064963	0,019367331	0,035233223	1,546689779	0,227621064	0,814711517	1,87552364	1,949834179	0,331948444	0,350914747	0
SNORA68	5,897046491	5,24561394	1,638044129	0,001363045	0,003953587	2,301935177	0,157377908	2,715705058	3,215183382	0,974917089	0	0	0,472133723
eca-miR-106a	6,624033021	-5,846277903	1,649775765	0,000394583	0,001323498	0	5,66403406	0	0	0	2,987536	4,561891711	9,442674468
eca-miR-29b	8,123163999	-5,134391315	1,650320815	0,001863619	0,005218133	0,08931065	6,601678372	0	0,267931949	0	1,659742222	3,50914747	14,63614542
eca-miR-17	7,286439447	-5,98263028	1,662364788	0,000319606	0,001100676	0	6,078568829	0	0	0	1,991690667	4,912806458	11,33120936
Equus_caballus_tRNA-Gln-TTG-1-1	5,41214246	-4,563489268	1,670719032	0,006305588	0,01381224	0,090523502	5,669884599	0,271570506	0	0	11,950144	1,754573735	3,304936064
eca-miR-19a	6,748236178	-5,871606802	1,67729789	0,000464152	0,00150364	0	5,646841431	0	0	0	1,991690667	4,561891711	10,38694191
ENSECAT00000093380	3,462992102	3,605351313	1,678796972	0,031747111	0,053104259	1,314666622	0,268027389	1,629423035	1,339659743	0,974917089	0,331948444	0	0,472133723
SNORD83B	6,889280431	5,543450753	1,685813628	0,001007965	0,00300523	2,689444713	0,110649481	4,073557587	3,751047279	0,243729272	0,331948444	0	0
ENSECAT00000105688	5,62870753	5,187674855	1,687426715	0,002109892	0,005591648	2,259962122	0,116971582	0,543141012	4,286911176	1,949834179	0	0,350914747	0
ENSECAT00000112923	3,536231571	3,683044178	1,695243683	0,029812313	0,050391417	1,390267859	0,227621064	2,172564047	0,535863897	1,462375634	0,331948444	0,350914747	0
SNORA61	3,862974982	4,023455643	1,696933445	0,017739283	0,033121243	1,557183042	0,221298963	1,357852529	1,607591691	1,706104906	0,663896889	0	0
eca-miR-98	5,923173973	-5,682246354	1,717530612	0,000938369	0,002867932	0	5,021577194	0	0	0	1,991690667	3,158232723	9,914808191
eca-miR-196b	5,197613938	-4,468171121	1,718895081	0,009337497	0,019335525	0,08931065	4,045300229	0	0,267931949	0	1,327793778	5,614635952	5,193470957
MIR185	5,63395518	-4,584854344	1,722430793	0,007771224	0,016462725	0,08931065	4,52592874	0	0,267931949	0	1,327793778	2,807317976	9,442674468
ENSECAT00000049874	4,762566232	5,982855198	1,730151913	0,000544213	0,001735016	2,051496293	0	1,086282023	2,143455588	2,924751268	0	0	0
ENSECAT00000029849	4,668785899	5,944650714	1,732027168	0,000598722	0,001890084	1,926131756	0	2,172564047	2,143455588	1,462375634	0	0	0
ACTB	4,014683575	4,421656416	1,739784288	0,012922589	0,024679061	1,647311322	0,165974222	2,444134552	0,669829871	1,827969543	0,497922667	0	0
ENSECAT00000122775	4,05422234	4,782063106	1,740735658	0,006011551	0,01334979	1,70917596	0,110649481	0,814711517	1,87552364	2,437292723	0,331948444	0	0
eca-miR-505	4,488435963	-4,244341748	1,741592118	0,014807757	0,028985396	0,08931065	3,571091799	0	0,267931949	0	1,659742222	3,860062217	5,193470957
SNORD69	4,005692756	4,663665797	1,744938433	0,007524751	0,0159932	1,57331816	0,157377908	1,357852529	2,143455588	1,218646362	0	0	0,472133723
eca-miR-155	4,089502698	-4,107281016	1,748314806	0,018809756	0,034511347	0,08931065	3,320257038	0	0,267931949	0	2,323639111	3,860062217	3,777069787
ENSECAT00000049302	3,942469602	4,737491247	1,751936279	0,006848022	0,014799081	1,64206469	0,110649481	2,172564047	0,803795846	1,949834179	0,331948444	0	0
eca-miR-15a	8,162410431	-5,154251223	1,75599925	0,003333069	0,008200165	0,081243091	6,554648913	0	0	0,243729272	0,331948444	2,807317976	16,52468032
eca-miR-660	5,250382486	-5,509183485	1,757050682	0,001715777	0,004846318	0	4,323897113	0	0	0	1,327793778	4,561891711	7,082005851
ENSECAT00000071360	3,713615996	4,551451263	1,764785383	0,009907545	0,020384853	1,477152804	0,157377908	1,629423035	1,339659743	1,462375634	0	0	0,472133723
ENSECAT00000111875	3,569801015	3,918813852	1,765557534	0,026446611	0,045783919	1,462230539	0,221298963	1,900993541	0,535863897	1,949834179	0,663896889	0	0
AHNAK	4,089021207	5,758620437	1,776585348	0,001189449	0,003497741	1,728949635	0	1,629423035	1,607591691	1,949834179	0	0	0
eca-miR-424	6,329554281	-5,777152608	1,779126868	0,001165529	0,003449239	0	5,282981449	0	0	0	0,995845333	2,105488482	12,74761053
MIR29A	4,526810511	-4,27297868	1,789700108	0,016961606	0,032127192	0,081243091	3,70288027	0	0	0,243729272	1,327793778	1,754573735	8,026273297
Equus_caballus_tRNA-Arg-CCT-6-1	4,015978035	-4,1162977	1,792220744	0,021632567	0,038378438	0,090523502	4,121092892	0,271570506	0	0	8,962607999	2,456403229	0,944267447
SNORD95	3,668920244	4,524107147	1,796655558	0,011799937	0,023673393	1,41204483	0,157377908	1,629423035	1,87552364	0,731187817	0	0	0,472133723
SNORA64	3,814916853	5,653272266	1,817034815	0,001862893	0,005218133	1,574531012	0	1,629423035	1,87552364	1,218646362	0	0	0
CCND1	3,330232674	4,403749041	1,833597944	0,016319162	0,031093315	1,371707037	0,116971582	1,629423035	0,535863897	1,949834179	0	0,350914747	0
SNORD68	3,58550825	5,564442311	1,843123994	0,002535874	0,006532411	1,485220363	0	1,629423035	1,607591691	1,218646362	0	0	0
eca-miR-34a	3,604067978	-4,969139989	1,848104382	0,007171437	0,015343541	0	3,167126525	0	0	0	2,323639111	2,456403229	4,721337234
eca-miR-18a	3,403132337	-4,884689592	1,886969728	0,009635514	0,019888688	0	2,905421236	0	0	0	1,659742222	2,807317976	4,24920351
eca-miR-199b-3p	195,7405783	-10,74664598	1,906912969	1,74425E-08	3,18798E-07	0	162,9408304	0	0	0	41,49355555	105,9762536	341,352682
ENSECAT00000104855	3,250930153	5,419364654	1,91261329	0,00460432	0,010743413	1,321521329	0	1,357852529	1,87552364	0,731187817	0	0	0
MIR21	3,453541028	-4,901820078	1,921091741	0,010723557	0,021785397	0	2,881906507	0	0	0	0,995845333	2,456403229	5,193470957
CD63	3,068411717	5,344246877	1,925383542	0,005508655	0,012447627	1,294892948	0	0,814711517	1,607591691	1,462375634	0	0	0
SNORD22	2,946367023	5,291798106	1,962909131	0,007019966	0,015069528	1,277544978	0	0,543141012	1,339659743	1,949834179	0	0	0
SNORD89	3,97951162	4,742197367	1,962911733	0,015696395	0,030447225	1,524345304	0,110649481	1,357852529	3,215183382	0	0,331948444	0	0
eca-miR-1271a	3,105016455	-4,748013294	1,966761834	0,015772954	0,03050385	0	2,607557016	0	0	0	0,995845333	2,105488482	4,721337234
ENSECAT00000105541	2,778529371	5,205663748	1,991681615	0,008956692	0,018606805	1,196301887	0	0,543141012	1,339659743	1,706104906	0	0	0
MIR24-2	2,822839304	-4,615231699	2,001659976	0,021127281	0,037689665	0	2,328960132	0	0	0	0,995845333	3,158232723	2,83280234
U7	2,519342513	-4,468725721	2,012032095	0,026350879	0,045783919	0	2,471920165	0	0	0	3,651432889	1,403658988	2,360668617
Equus_caballus_tRNA-Arg-TCT-1-1	2,52766144	-4,462741863	2,013781814	0,026684655	0,045984049	0	2,303671729	0	0	0	2,323639111	1,754573735	2,83280234
MIR455	2,473442847	-4,427505169	2,03988167	0,02997114	0,050395337	0	2,233428573	0	0	0	1,991690667	1,403658988	3,304936064
eca-miR-500	2,904080814	-4,650733404	2,065347645	0,024335416	0,042586979	0	2,345851728	0	0	0	0,331948444	2,456403229	4,24920351
Equus_caballus_tRNA-Ala-TGC-1-1	2,357558618	-4,35783957	2,066145535	0,034930437	0,057807989	0	2,082372766	0	0	0	1,659742222	1,754573735	2,83280234
eca-miR-1	2,190393813	-4,263994781	2,104058107	0,042707685	0,068931701	0	2,133649619	0	0	0	2,987536	1,052744241	2,360668617
ENSECAT00000147919	2,382380323	4,98358298	2,114254657	0,018416566	0,033983577	1,024535294	0	0,271570506	1,339659743	1,462375634	0	0	0
eca-miR-350	3,357232671	-4,863198506	2,15415206	0,023971049	0,042063638	0	2,666929644	0	0	0	0	2,807317976	5,193470957
eca-miR-590-3p	3,26005243	-4,818809925	2,186131727	0,027505833	0,046986091	0	2,630770713	0	0	0	0	1,754573735	6,137738404
ENSECAT00000103649	2,154068928	4,839240422	2,353244423	0,039742806	0,064307455	0,934011792	0	0	1,339659743	1,462375634	0	0	0
