# Supplementary material for: Determination of the miRNA profile of extracellular vesicles from equine mesenchymal stem cells after different treatments
Source: Stem Cell Res Ther. 2025 Apr 5;16:162. doi: 10.1186/s13287-025-04287-5 (PMC11972531; doi:10.1186/s13287-025-04287-5)
Supplement: Supplementary file 3 — Supplementary Material 3 [file 13287_2025_4287_MOESM3_ESM.txt]

name	baseMean	log2FoldChange	lfcSE	pvalue	padj	tpm_NK	tpm_IL_1b	tpm_NK_1-smallRNA_Seq	tpm_NK_2-smallRNA_Seq	tpm_NK_3-smallRNA_Seq	tpm_Pfd38_17_IL1b-smallRNA_Seq	tpm_Pfd5_09_IL1b-smallRNA_Seq	tpm_Pfd8_18_IL1b-smallRNA_Seq
Equus_caballus_tRNA-Asp-GTC-1-1	4434,309731	2,161448562	0,292516343	1,47765E-13	1,09923E-12	1633,130281	482,2890007	1385,00958	1649,121143	1865,260121	479,6635261	388,8121906	578,3912856
Equus_caballus_tRNA-Gly-GCC-1-8	76704,48493	-2,398979052	0,299670108	1,19079E-15	1,11751E-14	5559,235861	37843,40253	4327,747581	5403,919469	6946,040533	37602,43297	36651,8718	39275,90283
Equus_caballus_tRNA-Gly-GCC-1-6	76727,30035	-2,392761007	0,300141571	1,5599E-15	1,42021E-14	5579,711945	37837,49805	4332,092709	5439,554418	6967,488709	37549,99387	36540,25268	39422,2476
Equus_caballus_tRNA-Gly-GCC-1-7	74140,60074	-2,318861076	0,300308239	1,14875E-14	9,22027E-14	5630,691181	36246,74404	4367,668445	5467,955205	7056,449893	35962,93995	35120,5655	37656,72667
Equus_caballus_tRNA-Gly-GCC-1-3	75416,72953	-2,365129777	0,301811083	4,63434E-15	4,09703E-14	5568,91441	37074,49216	4304,935658	5470,634524	6931,173047	36872,6555	35834,79292	38516,02805
Equus_caballus_tRNA-Gly-GCC-1-4	75278,35982	-2,34347701	0,302113716	8,70052E-15	7,2703E-14	5629,627703	36911,84493	4349,744792	5525,828506	7013,309812	36560,84851	35705,9757	38468,71057
Equus_caballus_tRNA-Gly-GCC-1-5	75431,927	-2,362501628	0,302763245	6,03892E-15	5,26249E-14	5579,286643	37065,68222	4295,43069	5483,227326	6959,201913	36885,50822	35888,74778	38422,79065
Equus_caballus_tRNA-Gly-GCC-1-9	74805,41199	-2,317939597	0,302927218	1,9818E-14	1,56999E-13	5677,459963	36583,31818	4357,620336	5586,381126	7088,378428	36400,1895	35281,75564	38068,00939
Equus_caballus_tRNA-Gly-GCC-1-2	75696,52201	-2,362789547	0,303533042	7,01052E-15	6,02312E-14	5595,125372	37197,81086	4304,120947	5521,809527	6959,445643	36867,00031	35990,58758	38735,84469
Equus_caballus_tRNA-Gly-GCC-1-1	75788,90369	-2,362250824	0,303978882	7,78064E-15	6,59193E-14	5607,60425	37231,51224	4297,874825	5511,628113	7013,309812	36977,79076	36138,62621	38578,11976
Equus_caballus_tRNA-Gly-GCC-1-10	75943,40561	-2,361948239	0,304611161	8,90578E-15	7,34125E-14	5621,330543	37325,53271	4273,161909	5531,455077	7059,374644	37232,78873	36026,33267	38717,47672
Equus_caballus_tRNA-Gly-CCC-3-1	77448,15965	-2,24997757	0,305553914	1,79012E-13	1,29997E-12	6099,376202	37558,9984	4687,578501	6097,595284	7512,95482	37179,32141	36361,52722	39136,14656
Equus_caballus_tRNA-Gly-CCC-1-2	76825,65696	-2,255032623	0,305769124	1,64404E-13	1,20827E-12	6036,313508	37282,41405	4616,427028	6018,555359	7473,958137	37028,43047	36076,57813	38742,23354
Equus_caballus_tRNA-Gly-CCC-3-2	76771,52643	-2,246485691	0,307067126	2,5558E-13	1,82436E-12	6056,822252	37218,06753	4622,130009	6080,715571	7467,621175	36972,13556	36012,50674	38669,56029
ENSECAT00000112109	278,0610816	1,018796031	0,307670949	0,00092858	0,002052296	85,12620138	54,32897087	96,67910007	65,10746349	93,59204058	49,35444641	47,54771801	66,0847482
Equus_caballus_tRNA-Gly-CCC-1-1	76543,43118	-2,231329758	0,309800624	5,91314E-13	4,05282E-12	6090,232038	37020,872	4610,452477	6140,464396	7519,77924	36711,9965	36025,65823	38324,96127
Equus_caballus_tRNA-Lys-TTT-1-4	457,5256975	-3,407662321	0,311278329	6,84455E-28	2,60949E-26	17,94629578	252,0964995	16,02265984	16,61178081	21,20444669	287,9009374	171,306672	297,0818892
ENSECAT00000082187	2424,127748	1,341138205	0,316860321	2,31021E-05	7,47418E-05	783,3171094	412,5150016	765,0141149	744,3149529	840,6222603	386,6098302	282,9257831	568,0093916
Equus_caballus_tRNA-Lys-TTT-1-2	440,2659184	-3,393287626	0,316908547	9,38964E-27	3,36922E-25	17,35931064	241,650036	19,28150591	15,00418912	17,79223688	257,3114628	169,9578006	297,6808446
Metazoa	271,4258553	1,359371926	0,318671106	2,53294E-05	7,95358E-05	88,09043103	45,41191643	91,88135447	76,36060532	96,02933331	40,01480291	42,71426204	53,50668434
ENSECAT00000091965	2440,803818	1,375130092	0,320367607	1,76791E-05	5,82934E-05	793,4311242	408,5736635	760,1258458	764,677781	855,4897459	382,2399053	277,8675152	565,6135699
ENSECAT00000083102	2668,214382	1,324505857	0,320633128	3,61334E-05	0,000112169	861,5528628	459,2089433	847,5715486	798,9730704	938,1139693	436,221331	300,1238938	641,2816049
Equus_caballus_tRNA-Glu-CTC-1-3	365243,6443	1,225624574	0,32199656	0,000141045	0,000380697	115199,5909	63704,22635	137157,2271	98681,48009	109760,0656	66501,26072	67771,34741	56840,07092
Equus_caballus_tRNA-Glu-CTC-1-2	365445,9822	1,233462314	0,32203332	0,000128023	0,000352079	115388,089	63496,80136	137055,1166	99477,77384	109631,3765	66147,03975	67541,02761	56802,33672
Equus_caballus_tRNA-Glu-CTC-1-4	364838,4685	1,229901313	0,322115025	0,000134426	0,000364444	115159,8814	63504,56272	137232,9953	98698,62773	109548,0211	66257,31609	67520,1201	56736,25198
Equus_caballus_tRNA-Glu-CTC-1-1	364449,2924	1,2312973	0,322377914	0,000133765	0,00036427	115063,218	63390,52264	137102,0983	98677,72904	109409,8266	66165,03356	67439,18782	56567,34655
ENSECAT00000039491	91258,65669	2,158543667	0,322577426	2,20816E-11	1,4031E-10	33416,5212	9812,246924	31737,35873	33556,06516	34956,1397	7967,144334	9191,209944	12278,38649
ENSECAT00000097889	2609,940365	1,348881973	0,323892231	3,11897E-05	9,80708E-05	844,3534939	443,9254219	860,3353624	787,9878605	884,7372586	424,3968283	288,6584867	618,7209507
ENSECAT00000089471	2342,658304	1,357952088	0,32404817	2,78234E-05	8,88599E-05	757,3111357	395,962486	741,6590514	735,4731986	794,8011571	374,528273	264,7160187	548,6431663
ENSECAT00000128635	2362,362241	1,326678308	0,324707367	4,39316E-05	0,000133992	758,2925629	404,6933071	739,7580578	743,2432251	791,8764059	373,243001	279,2163866	561,6205338
Equus_caballus_tRNA-Arg-CCG-2-1	274,8712059	-1,89290973	0,324818363	5,6232E-09	2,61844E-08	26,17768361	130,1958731	28,2433326	25,18560316	25,10411505	142,1510878	90,71160387	157,7249277
Equus_caballus_tRNA-Lys-TTT-1-8	451,8690009	-3,309205145	0,324829044	2,25422E-24	4,74164E-23	18,85004064	246,9788951	14,66480731	18,48730445	23,39801015	268,8789112	171,9811077	300,0766663
ENSECAT00000047684	81636,85117	2,243762561	0,325337529	5,32161E-12	3,52846E-11	30122,38733	8269,032688	28600,44782	30933,01139	30833,70279	7244,564392	8858,713136	8703,820537
ENSECAT00000077667	2659,607871	1,32658923	0,32748162	5,1025E-05	0,000153326	857,6903939	457,4972449	848,9294012	804,0637774	920,0780031	429,280862	295,7400617	647,4708109
Equus_caballus_tRNA-Val-CAC-1-2	468,0968432	-3,42031877	0,329657568	3,20971E-25	8,51272E-24	18,14226505	259,2714557	16,29423035	17,41557665	20,71698815	293,29908	162,8762255	321,6390615
Equus_caballus_tRNA-Val-CAC-1-3	468,5212905	-3,429762381	0,329823581	2,51132E-25	7,29477E-24	18,11684952	259,8300771	16,02265984	16,87971276	21,44817597	294,3272976	161,5273541	323,6355795
Equus_caballus_tRNA-Glu-CTC-4-1	433,1675429	1,634461633	0,33033193	7,50041E-07	2,78979E-06	151,2120527	63,0793115	196,0739052	93,77618198	163,786071	75,31694166	49,2338073	64,68718555
Equus_caballus_tRNA-Val-CAC-1-1	486,0768974	-3,315066471	0,330485656	1,11503E-23	2,06111E-22	20,02399805	266,1287831	15,75108934	21,16662393	23,15428087	304,0953651	182,4348613	311,8561229
Equus_caballus_tRNA-Asp-GTC-2-4	2073,615378	4,563046589	0,331745087	4,77407E-43	2,91218E-40	893,2689031	49,755955	754,4228652	927,3124738	998,0713703	62,46422124	46,8732823	39,93036145
Equus_caballus_tRNA-Val-AAC-1-3	485,5588638	-3,79007594	0,333349519	5,92071E-30	2,57974E-28	14,90953423	273,6615926	12,49224327	14,20039327	18,03596615	297,4119505	177,3765934	346,1962338
Equus_caballus_tRNA-Lys-TTT-1-3	449,3922478	-3,245643623	0,33354655	2,23038E-22	3,02341E-21	19,36276961	245,9353121	16,83737136	19,55903224	21,69190524	274,5341082	156,8063041	306,4655241
ENSECAT00000138118	2115,191715	1,133928631	0,333661483	0,000677713	0,00153682	654,7952448	399,360733	626,7847274	628,8362831	708,764724	366,5595864	259,320533	572,2020796
Equus_caballus_tRNA-Val-CAC-1-7	467,1452443	-3,391367803	0,334477697	3,69761E-24	7,51848E-23	18,58453439	258,5627118	15,20794833	17,1476447	23,39801015	294,0702432	160,1784827	321,4394097
Equus_caballus_tRNA-Glu-TTC-3-1	1730,563538	-2,259533962	0,336662489	1,92541E-11	1,23632E-10	136,8138635	864,5958391	107,5419203	126,1959477	176,7037225	828,4863583	556,4094661	1208,891693
Equus_caballus_tRNA-Val-CAC-1-9	476,8371522	-3,455419471	0,337096518	1,17691E-24	2,56398E-23	18,06102196	265,2893519	16,29423035	17,41557665	20,47325888	304,8665284	160,1784827	330,8230446
Equus_caballus_tRNA-Asp-GTC-2-2	2089,024722	4,507532075	0,338222715	1,6101E-40	4,91082E-38	899,1969328	52,24237533	757,6817112	928,9200655	1010,989022	69,66174467	46,53606444	40,52931687
Equus_caballus_tRNA-Val-CAC-1-8	481,6123336	-3,319836155	0,338546956	1,05952E-22	1,63799E-21	19,87000183	265,7642388	17,65208288	19,29110029	22,66682233	300,239549	159,8412648	337,2119024
Equus_caballus_tRNA-Val-CAC-1-6	477,2346224	-3,311854594	0,339167042	1,59629E-22	2,26451E-21	19,81068081	262,189041	15,20794833	20,09489614	24,12919796	294,584352	168,946147	323,0366241
Equus_caballus_tRNA-Val-AAC-1-5	468,517361	-3,518742962	0,340125056	4,38901E-25	1,11554E-23	17,121091	260,5856853	13,03538428	16,87971276	21,44817597	290,9855903	167,9344934	322,8369723
Equus_caballus_tRNA-Val-CAC-2-1	485,2386769	-3,546801626	0,340148661	1,86277E-25	5,98047E-24	17,27172597	270,1568853	14,1216663	17,95144055	19,74207106	296,3837329	174,6788506	339,4080723
Equus_caballus_tRNA-Lys-TTT-1-7	436,1253918	-3,343121981	0,343328741	2,08873E-22	2,89573E-21	17,60919489	239,3575795	13,30695478	19,29110029	20,2295296	273,7629449	162,2017898	282,1080036
Equus_caballus_tRNA-Asp-GTC-2-3	2105,526771	4,428778595	0,343363747	4,60658E-38	5,62003E-36	904,8981302	55,46186138	738,6717758	940,1732073	1035,849407	74,28872403	49,57102516	42,52583494
Equus_caballus_tRNA-Val-CAC-1-5	482,2744544	-3,545730787	0,344407172	7,40877E-25	1,73821E-23	17,22560123	270,0820518	16,56580085	16,34384886	18,76715397	305,894746	158,1551755	346,1962338
Equus_caballus_tRNA-Lys-TTT-1-1	447,9778866	-3,253590742	0,344997171	4,0707E-21	5,3981E-20	18,95398336	245,0625797	18,19522389	20,63076003	18,03596615	283,5310125	159,1668291	292,4898976
Equus_caballus_tRNA-Asp-GTC-2-5	2067,158363	4,55809975	0,346992592	2,04729E-39	4,16282E-37	888,1970139	49,75523214	750,6208781	938,5656156	975,4045479	64,52065651	47,21050015	37,53453976
Equus_caballus_tRNA-Val-CAC-4-1	478,0096503	-3,403736899	0,347151716	1,07409E-22	1,63799E-21	18,56298036	263,9553536	14,1216663	20,36282809	21,20444669	305,894746	172,3183256	313,6529892
Equus_caballus_tRNA-Val-CAC-2-2	480,2533699	-3,465433062	0,350158505	4,3E-23	7,2861E-22	18,02711646	266,5061744	14,1216663	18,7552364	21,20444669	285,5874477	167,9344934	345,996582
Equus_caballus_tRNA-Gly-TCC-2-1	527,9469923	-2,86952594	0,350172335	2,51406E-16	2,43425E-15	28,95674204	277,7921594	20,91092895	28,66871849	37,29057867	249,856885	206,3773292	377,1422639
Equus_caballus_tRNA-Val-AAC-1-7	465,8031049	-3,620269808	0,350443496	5,12723E-25	1,25104E-23	15,75072903	261,2469922	17,38051237	15,00418912	14,86748561	293,8131888	159,504047	330,423741
Equus_caballus_tRNA-Val-AAC-1-1	465,1625259	-3,502096432	0,351962205	2,51662E-23	4,51511E-22	16,88971319	258,9261587	14,1216663	18,7552364	17,79223688	303,5812563	162,5390077	310,6582121
Equus_caballus_tRNA-Lys-TTT-1-6	440,5512894	-3,448822575	0,352087483	1,1788E-22	1,75383E-21	16,52640633	243,3313784	12,76381377	19,02316834	17,79223688	278,1328699	164,5623148	287,2989506
Equus_caballus_tRNA-Asp-GTC-2-6	2071,382757	4,525108367	0,353734961	1,80873E-37	1,83888E-35	890,3114048	51,07877258	747,0904615	934,5466364	989,2971165	68,89058145	47,21050015	37,13523615
Equus_caballus_tRNA-Lys-TTT-1-5	454,3568325	-3,334346706	0,356874611	9,3476E-21	1,2132E-19	18,75602367	248,9300192	11,67753175	18,7552364	25,83530287	284,3021757	172,9927613	289,4951205
Equus_caballus_tRNA-Leu-AAG-1-5	106,9856459	3,172384571	0,359159673	1,0209E-18	1,07371E-17	44,32435418	6,367118452	48,88269105	32,41976577	51,67060574	7,454577843	5,058267874	6,588509639
Equus_caballus_tRNA-Val-AAC-1-8	464,4122504	-3,780821765	0,360018008	8,47868E-26	2,87333E-24	14,29200483	262,7832928	10,59124973	14,73625717	17,54850761	298,6972226	158,8296112	330,8230446
Equus_caballus_tRNA-Gly-CCC-5-1	400,3134164	-3,002665716	0,360741514	8,53359E-17	8,53359E-16	20,49803737	211,9326123	12,49224327	19,02316834	29,9787005	204,3582547	170,2950184	261,1445639
Equus_caballus_tRNA-Asp-GTC-2-1	2094,329538	4,57403212	0,361868697	1,27001E-36	1,10673E-34	902,2638525	50,0094981	751,7071601	943,1204587	1011,963939	68,89058145	46,19884658	34,93906627
Equus_caballus_tRNA-Val-AAC-1-6	471,9564024	-3,681632757	0,363508985	4,14891E-24	8,16399E-23	15,41270548	265,0090526	10,59124973	16,87971276	18,76715397	303,5812563	168,6089291	322,8369723
Equus_caballus_tRNA-Val-AAC-1-4	470,231054	-3,603005477	0,366897909	9,21739E-23	1,47963E-21	16,07057267	264,0351979	12,49224327	17,6835086	18,03596615	300,4966034	155,7946505	335,8143398
Equus_caballus_tRNA-Leu-TAG-1-1	103,0624556	2,786787801	0,36742657	3,33485E-14	2,57501E-13	40,56576307	7,72307229	45,89541548	35,09908525	40,70278848	8,225741069	7,75601074	7,187465061
ENSECAT00000041536	162,9754753	3,042592528	0,368407155	1,47173E-16	1,44799E-15	64,91020976	10,47067822	67,34948544	63,76780374	63,61334008	13,10977483	10,11653575	8,185724097
Equus_caballus_tRNA-iMet-CAT-1-10	1927,212527	-2,358748613	0,369659269	1,76082E-10	1,03279E-09	143,7028058	946,5943526	184,3963734	100,4744807	146,2375634	1239,002248	947,9193995	652,8614097
Equus_caballus_tRNA-Ala-CGC-2-1	175,1102193	3,737286597	0,370481002	6,26447E-24	1,19416E-22	73,87799425	7,287899524	74,6818891	64,57159959	82,38049405	9,253958702	7,418792881	5,190946988
Equus_caballus_tRNA-iMet-CAT-1-3	1920,061038	-2,391032239	0,371142699	1,17635E-10	6,96675E-10	140,0742985	944,0029359	175,7061173	103,1538002	141,362978	1225,378365	972,5363032	634,0941398
Equus_caballus_tRNA-Leu-AAG-1-4	112,3618996	3,431006855	0,371684994	2,68234E-20	3,38234E-19	47,08011972	5,641810577	53,22781914	35,3670172	52,64552283	5,141088168	5,395485732	6,388857832
Equus_caballus_tRNA-Val-CAC-1-4	458,1871808	-3,435553949	0,372232983	2,71696E-20	3,38234E-19	17,68615408	255,3400832	12,22067276	17,6835086	23,15428087	293,29908	146,6897683	326,0314012
Equus_caballus_tRNA-iMet-CAT-1-1	1886,924519	-2,425920312	0,372550648	7,43286E-11	4,48915E-10	135,5056916	933,3476956	170,8178482	94,57997782	141,1192487	1234,632324	940,5006067	624,9101567
Equus_caballus_tRNA-iMet-CAT-1-9	1931,226723	-2,335482857	0,376387604	5,4699E-10	3,00598E-09	145,7544344	946,375511	191,1856361	101,5462085	144,5314585	1246,970935	944,8844388	647,2711591
Equus_caballus_tRNA-Glu-TTC-5-1	2309,16367	-1,124027263	0,377719861	0,002922039	0,005731331	339,6875323	968,1994805	345,4376834	220,7759256	452,848988	962,9258138	492,0008552	1449,671772
Equus_caballus_tRNA-Val-AAC-1-2	469,8091797	-3,759045462	0,378890205	3,36684E-23	5,86792E-22	14,50168352	265,7047706	10,31967922	16,61178081	16,57359052	301,0107122	158,4923934	337,6112061
Equus_caballus_tRNA-Leu-AAG-1-3	111,4149392	3,431462417	0,379626063	1,58026E-19	1,78511E-18	46,23834454	5,607502478	55,9435242	36,70667694	46,06483247	5,912251393	4,721050015	6,189206025
Equus_caballus_tRNA-iMet-CAT-1-5	1935,094864	-2,306127113	0,381552752	1,50285E-09	7,45316E-09	148,1233357	944,0067646	194,4444822	106,3689836	143,5565414	1246,456826	954,6637567	630,8997109
Equus_caballus_tRNA-iMet-CAT-1-2	1947,471073	-2,3361	0,382900153	1,05362E-09	5,4009E-09	146,0964101	953,0989114	189,8277836	109,048303	139,4131438	1264,450635	967,1408175	627,705282
Equus_caballus_tRNA-Glu-TTC-5-2	2317,453634	-1,153788175	0,386479348	0,002832251	0,005578303	336,6766216	979,9480211	336,4758567	217,2928102	456,2611978	986,317765	477,5004873	1476,025811
Equus_caballus_tRNA-iMet-CAT-1-4	1952,223868	-2,395153284	0,387591595	6,42723E-10	3,50055E-09	141,3959391	962,9110302	190,3709246	103,4217321	130,3951607	1277,817464	964,4430746	646,4725519
Equus_caballus_tRNA-iMet-CAT-1-8	1932,530302	-2,359405212	0,388204932	1,21895E-09	6,19632E-09	143,4496382	949,753938	193,6297706	100,4744807	136,2446632	1266,250016	947,9193995	635,0923989
Vault	122,4701171	1,350164741	0,390825739	0,000551015	0,001297757	40,16021872	20,62503977	30,95903766	38,58220058	50,93941792	16,96559095	14,16315005	30,74637832
Equus_caballus_tRNA-Leu-AAG-1-2	105,4206149	2,982344075	0,392271761	2,89904E-14	2,26719E-13	42,37759106	7,063087619	49,69740256	34,29528941	43,14008121	9,253958702	6,744357165	5,190946988
Equus_caballus_tRNA-iMet-CAT-1-6	1960,981764	-2,337732263	0,393351616	2,79663E-09	1,33277E-08	146,9104634	962,5521597	199,6043218	106,1010516	135,0260169	1304,294068	949,268271	634,0941398
Equus_caballus_tRNA-iMet-CAT-1-7	1962,278533	-2,430694297	0,393848337	6,75807E-10	3,64816E-09	140,2850086	970,6933173	190,3709246	93,50825003	136,9758511	1290,927239	983,6644925	637,4882205
Equus_caballus_tRNA-Ala-CGC-4-1	98,65302471	-1,683763021	0,397678092	2,29586E-05	7,47418E-05	11,12201066	45,51820462	11,67753175	5,35863897	16,32986125	50,63971845	30,01238938	55,90250603
Equus_caballus_tRNA-Leu-TAG-3-1	87,61871506	3,237254654	0,402013403	8,10509E-16	7,72517E-15	35,61387616	4,947184154	35,30416576	33,75942551	37,77803721	3,855816126	5,395485732	5,590250603
Equus_caballus_tRNA-Leu-AAG-1-6	106,4198428	3,449701392	0,402593823	1,0467E-17	1,06414E-16	44,53337464	5,319043764	55,9435242	31,34803797	46,30856175	6,169305801	5,395485732	4,392339759
Equus_caballus_tRNA-Leu-AAG-2-1	85,29863966	3,731675241	0,406523776	4,33194E-20	5,28497E-19	35,90900399	3,578960211	35,84730677	32,15183382	39,72787139	4,369924943	3,372178582	2,994777109
Equus_caballus_tRNA-Lys-CTT-5-1	4367,551013	-1,411289313	0,408648454	0,000553252	0,001298015	545,8127404	1836,072445	384,2722657	525,1466191	728,0193365	2279,301439	2132,228518	1096,687377
Equus_caballus_tRNA-Leu-TAG-2-1	253,5818877	3,998758518	0,408709436	1,32067E-22	1,91811E-21	105,8902378	8,964888231	95,04967703	117,0862615	105,5347749	13,62388364	7,081575023	6,189206025
Equus_caballus_tRNA-Val-TAC-2-1	550,775397	-2,784648274	0,409062838	9,93886E-12	6,44969E-11	31,42516999	293,8036232	20,91092895	35,09908525	38,26549576	305,6376916	154,1085612	421,6646169
Equus_caballus_tRNA-Leu-AAG-1-1	109,6987896	3,081394961	0,409384175	5,1958E-14	3,96179E-13	44,35806021	6,783443253	47,52483852	37,77840474	47,77093738	5,655196985	9,104882173	5,590250603
Equus_caballus_tRNA-Val-TAC-1-1	700,0144047	-3,197902688	0,412719427	9,30798E-15	7,57049E-14	31,14446416	382,2893019	17,92365338	34,56322136	40,94651775	361,6755526	233,3547579	551,8375952
Equus_caballus_tRNA-Val-TAC-3-1	382,2440627	-2,708201797	0,412947419	5,44523E-11	3,32159E-10	22,13661919	196,0660528	14,39323681	30,81217408	21,20444669	186,1073917	170,2950184	231,7957482
eca-miR-23a	328,0346842	-3,820734733	0,419081492	7,72857E-20	9,24397E-19	9,589621266	181,6257956	5,15983961	13,12866548	10,48035871	214,8974854	157,4807398	172,4991615
ENSECAT00000102852	1116,415185	5,275550282	0,421675621	6,50656E-36	4,96125E-34	478,7669859	16,27850795	611,8483496	476,6509364	347,8016716	13,36682924	19,89585364	15,57284097
Equus_caballus_tRNA-Leu-CAG-2-1	68,30067726	-2,667120638	0,423617298	3,05303E-10	1,74051E-09	4,264543229	35,6608299	5,702980622	2,947251434	4,14339763	43,18514061	23,26803222	40,52931687
Equus_caballus_tRNA-Glu-CTC-5-1	61,87168493	2,751336168	0,426228167	1,08163E-10	6,46857E-10	23,9402889	4,763039898	25,52762755	24,11387537	22,17936378	5,912251393	4,383832157	3,993036145
Equus_caballus_tRNA-Arg-CCT-5-1	43,07977743	1,969890939	0,429800278	4,57759E-06	1,60479E-05	15,71781345	5,193529509	17,10894187	11,52107379	18,5234247	5,655196985	5,73270359	4,192687952
Equus_caballus_tRNA-Arg-CCT-4-1	45,46699452	2,355743885	0,431022372	4,61657E-08	1,96931E-07	17,03876728	4,383593338	18,4667944	16,07591691	16,57359052	4,112870534	4,046614299	4,991295181
Equus_caballus_tRNA-His-GTG-1-5	627,7392965	-1,264820444	0,431102958	0,003347133	0,006440856	85,65865194	271,974731	84,1868568	61,8922801	110,8968189	225,1796618	123,758954	466,9855772
Equus_caballus_tRNA-Leu-CAG-1-1	65,25233363	-2,717350627	0,432276547	3,25458E-10	1,83823E-09	3,986118016	34,34760931	5,15983961	2,411387537	4,387126902	42,9280862	21,58194293	38,5327988
ENSECAT00000093662	1105,246781	5,106692331	0,43262053	3,71785E-32	2,26789E-30	473,015377	17,93497229	596,3688308	470,4885016	352,1887985	13,36682924	23,26803222	17,17005542
ENSECAT00000093141	204,3730132	4,97881538	0,432966756	1,32987E-30	7,37473E-29	94,34221368	3,703636269	90,97611945	51,17500216	140,8755194	3,084652901	3,034960724	4,991295181
Equus_caballus_tRNA-Ala-AGC-3-1	105,620712	-1,868397807	0,433006473	1,59645E-05	5,29257E-05	10,9945106	49,8195215	8,41868568	4,822775073	19,74207106	53,46731695	37,09396441	58,89728314
Equus_caballus_tRNA-Ala-TGC-5-1	102,21321	-1,71968009	0,433244223	7,20814E-05	0,000211393	11,48667546	47,28032617	11,40596124	4,286911176	18,76715397	52,95320813	33,38456797	55,50320241
ENSECAT00000090643	743,5945794	5,395982015	0,434562648	2,11232E-35	1,43168E-33	318,6379682	10,04950751	409,7998933	322,8579979	223,2560135	8,225741069	12,1398429	9,782938555
Equus_caballus_tRNA-Cys-GCA-5-1	127,1946302	3,260019827	0,436134834	7,73225E-14	5,82305E-13	50,76290785	7,084287416	62,18964583	50,37120632	39,72787139	7,96868666	8,093228598	5,190946988
Equus_caballus_tRNA-Ala-TGC-2-1	107,8684932	-2,200150076	0,437864186	5,04137E-07	1,92202E-06	9,318817732	53,56281633	7,875544669	3,751047279	16,32986125	61,1789492	36,41952869	63,08997109
U1	60,52026225	1,436840033	0,438087766	0,001670391	0,003281549	19,58681467	9,864354765	18,95562131	20,8183124	18,98651032	8,637028122	6,980409666	13,97562651
Equus_caballus_tRNA-Trp-CCA-2-1	50,29218195	-1,448971203	0,439766291	0,000984685	0,002137572	6,152340488	22,05618767	6,51769214	5,35863897	6,580690353	18,250863	15,17480362	32,74289639
ENSECAT00000091788	121,9141699	2,926897774	0,441448737	3,3521E-11	2,08651E-10	48,24766831	8,33502067	51,3268256	46,62015904	46,79602029	4,884033759	6,744357165	13,37667109
Equus_caballus_tRNA-Gly-CCC-2-1	23842,70049	-1,764719542	0,441525431	6,41857E-05	0,000190636	2364,879086	10437,53037	2087,290908	2951,002481	2056,343871	9391,482811	14260,26879	7660,839496
ENSECAT00000082168	738,4416365	5,036712324	0,444320566	8,72689E-30	3,54894E-28	314,1816074	12,61470113	399,2086435	321,7862701	221,5499086	10,53923074	16,52367505	10,78119759
Equus_caballus_tRNA-His-GTG-1-4	620,5221568	-1,308665864	0,444428451	0,003233681	0,006262049	82,48844542	271,9474373	89,34669641	58,67709672	99,44154312	226,4649338	116,0029432	473,374435
Equus_caballus_tRNA-Cys-GCA-3-2	140,314386	2,794725314	0,445307696	3,47524E-10	1,94486E-09	54,54998554	10,23220605	66,26320342	50,10327437	47,28347884	10,28217634	13,82593219	6,588509639
ENSECAT00000114229	68605,10902	2,22328217	0,448757364	7,25882E-07	2,71649E-06	25337,90294	7204,772006	13734,67833	30131,62693	32147,40356	4952,153178	5575,897286	11086,26555
eca-miR-92a	38,2177916	-1,661903933	0,449050143	0,000214809	0,00055759	4,213289763	17,54200772	3,25884607	4,018979228	5,362043992	19,53613504	11,12818932	21,9616988
eca-miR-125b-5p	194,9679456	-3,612797007	0,451994315	1,31679E-15	1,21703E-14	6,432346588	105,4177502	3,801987081	9,645550146	5,849502536	115,9315382	105,8864075	94,43530483
ENSECAT00000145217	16290,68559	1,438907392	0,452184693	0,001461996	0,003043746	5279,879589	2459,920189	4414,107001	5997,924599	5427,607166	2047,695417	3666,569773	1665,495376
Equus_caballus_tRNA-Glu-CTC-7-1	36,16215716	1,823742821	0,46157564	7,77848E-05	0,000225946	12,68533581	4,661847544	14,66480731	10,71727794	12,67392216	3,598761718	5,395485732	4,991295181
Equus_caballus_tRNA-His-GTG-1-1	621,6056986	-1,303481524	0,465115677	0,005070996	0,0092614	83,49042617	272,9190103	84,1868568	57,33743698	108,9469847	221,8379544	107,5724968	489,3465796
Equus_caballus_tRNA-His-GTG-1-7	628,3486341	-1,259987168	0,465131614	0,006751012	0,011867774	85,67491928	274,1120115	89,88983742	61,35641621	105,7785042	235,2047837	102,177011	484,9542398
Equus_caballus_tRNA-Met-CAT-1-2	45,96483195	2,093887235	0,465949353	6,99605E-06	2,43862E-05	16,64249046	5,120114811	11,40596124	19,02316834	19,49834179	4,112870534	5,058267874	6,189206025
ENSECAT00000093042	1024,967587	-1,065582944	0,468183654	0,0228464	0,03492808	150,9159376	430,2742002	134,4274004	137,7170215	180,6033908	395,3496801	148,3758576	747,0970627
Equus_caballus_tRNA-His-GTG-1-3	596,6752141	-1,32452693	0,468648893	0,004709398	0,008705251	79,00135984	263,2971565	79,2985877	56,80157308	100,9039188	213,355159	101,1653575	475,3709531
Equus_caballus_tRNA-His-GTG-1-6	597,5866983	-1,372118296	0,469974111	0,003505243	0,006723893	76,8305089	266,7457958	75,22503011	59,48089257	95,78560403	225,950825	97,11874318	477,1678193
Equus_caballus_tRNA-Cys-GCA-4-1	130,1509668	2,996270103	0,472274948	2,23389E-10	1,28554E-09	51,42457157	8,315231543	55,40038319	50,37120632	48,5021252	6,940469027	12,81427861	5,190946988
Equus_caballus_tRNA-His-GTG-1-2	614,3105474	-1,349784951	0,475760855	0,00455242	0,008466391	81,19712606	272,9286547	81,47115174	51,71086606	110,4093604	231,606022	100,8281396	486,3518025
Equus_caballus_tRNA-Cys-GCA-4-3	133,2846962	2,908330652	0,486545428	2,26573E-09	1,0969E-08	51,77275669	8,987601663	53,49938965	55,99777724	45,8211032	8,482795477	13,48871433	4,991295181
Equus_caballus_tRNA-Lys-TTT-3-1	55,64455889	-2,96234784	0,493917779	2,00189E-09	9,84799E-09	2,97543723	29,22342698	2,444134552	1,607591691	4,874585447	21,84962471	25,29133937	40,52931687
eca-miR-423-5p	28,61251099	1,20841839	0,496169858	0,014871498	0,023872668	9,235371876	5,197708119	5,702980622	8,841754301	13,16138071	6,169305801	3,034960724	6,388857832
Equus_caballus_tRNA-Ala-AGC-6-1	59,95815722	2,235823631	0,497880214	7,09942E-06	2,46059E-05	21,35930663	6,121277642	16,83737136	29,20458239	18,03596615	4,369924943	6,407139307	7,586768675
5S	431,0142602	4,884245537	0,499984468	1,59602E-19	1,74361E-18	182,6641119	8,163876695	245,2669625	181,3133771	121,4119961	5,287976401	11,4172332	7,786420483
RNase	32,90665435	3,077630609	0,502617024	9,17075E-10	4,78133E-09	13,20142603	2,065249616	13,8500958	12,59280158	13,16138071	2,313489676	1,686089291	2,19616988
Equus_caballus_tRNA-Lys-TTT-4-1	52,69138017	-3,06614621	0,504849081	1,25236E-09	6,31357E-09	2,643610161	27,66654652	2,715705058	1,071727794	4,14339763	20,82140708	26,6402108	35,53802169
Equus_caballus_tRNA-Pro-CGG-1-1	48,46790256	-1,040094416	0,507900955	0,040576736	0,058514915	7,36613544	19,99617317	5,431410116	6,430366764	10,23662944	17,47969977	8,767664314	33,74115542
Equus_caballus_tRNA-Met-CAT-2-1	44,89281679	-3,249648333	0,511085776	2,03969E-10	1,18496E-09	1,972678907	24,45658955	1,629423035	1,607591691	2,681021996	22,10667912	16,52367505	34,73941446
Equus_caballus_tRNA-Cys-GCA-3-3	138,7468673	2,537387387	0,511358678	6,9753E-07	2,6265E-06	52,58575511	11,46917608	53,49938965	53,31845775	50,93941792	8,996904294	19,22141792	6,189206025
Equus_caballus_tRNA-Cys-GCA-4-2	130,5304984	3,01755849	0,518713671	5,97744E-09	2,7623E-08	51,57978063	8,159874034	53,77096015	51,97879801	48,98958374	7,197523435	13,48871433	3,793384338
ENSECAT00000085214	9567,69308	-1,300934342	0,522832643	0,012837621	0,021107678	1265,570582	4200,634798	1182,417982	1066,369155	1547,924609	2469,264647	1541,42283	8591,216918
Equus_caballus_tRNA-Pro-TGG-3-1	38,41877415	-1,213590953	0,523393428	0,020411452	0,031601487	5,459777358	16,55489435	4,073557587	4,018979228	8,28679526	16,96559095	6,744357165	25,95473494
ENSECAT00000138712	9585,077414	-1,295389278	0,523804875	0,013396996	0,021850715	1272,179184	4204,239057	1216,907437	1052,436694	1547,193421	2464,123559	1535,015691	8613,57792
Equus_caballus_tRNA-Cys-GCA-7-1	132,8588816	2,881550418	0,52457688	3,94951E-08	1,69662E-07	51,67458804	8,999653458	55,12881268	53,5863897	46,30856175	7,96868666	14,83758576	4,192687952
ENSECAT00000100733	9626,988465	-1,307982861	0,52565991	0,012836687	0,021107678	1270,052397	4232,265532	1170,46888	1069,584338	1570,103972	2449,471458	1552,888237	8694,436902
Equus_caballus_tRNA-Pro-AGG-1-2	44,49843621	-1,678948795	0,526705984	0,001434393	0,002996505	5,030572081	20,68890489	4,345128093	2,947251434	7,799336715	15,93737332	10,79097146	35,33836988
Equus_caballus_tRNA-Thr-TGT-4-1	97,72072454	-1,382588898	0,527865494	0,00881345	0,015187018	12,73366331	43,1485624	14,39323681	7,23416261	16,57359052	26,21954966	20,57028935	82,6558482
eca-let-7c	148,4182543	-2,698596191	0,528425845	3,27558E-07	1,29747E-06	8,693666658	74,72315832	2,715705058	13,12866548	10,23662944	68,11941822	79,58341455	76,46664218
eca-miR-21	361,3587654	-6,896702765	0,529662139	9,30099E-39	1,4184E-36	1,366855627	210,3400502	0,543141012	1,607591691	1,949834179	269,1359656	209,7495078	152,1346771
U12	46,93866856	4,219567509	0,531857152	2,128E-15	1,90895E-14	20,08910602	1,429586845	15,75108934	20,63076003	23,88546869	1,54232645	1,348871433	1,397562651
Y	3214,599511	3,362748392	0,534239208	4,62725E-06	1,49491E-05	1199,211891	277,2398189	916,1702584	1549,879149	1131,586266	228,8812452	241,9875351	360,8506764
eca-let-7a	47,08342004	-2,907088823	0,534635049	5,40273E-08	2,27538E-07	2,445860536	23,81698698	2,172564047	3,215183382	1,949834179	16,70853655	27,98908223	26,75334217
MAFA	25,81422988	1,608954717	0,536884068	0,002727954	0,005420365	9,357942673	3,872940278	7,603974163	5,35863897	15,11121489	5,141088168	1,686089291	4,791643374
eca-miR-100	92,01683217	-2,043348143	0,537930989	0,000145556	0,000389425	7,719962421	43,13183768	2,987275564	12,86073353	7,31187817	46,0127391	44,84997515	38,5327988
Equus_caballus_tRNA-Pro-TGG-2-2	45,0587858	-1,322758547	0,543735558	0,014985719	0,023992883	6,205096996	19,88616647	5,431410116	2,947251434	10,23662944	19,02202622	8,093228598	32,54324458
Equus_caballus_tRNA-Met-CAT-6-1	45,60800897	-3,24905881	0,545488556	2,58113E-09	1,23975E-08	2,026080765	24,78226015	0,814711517	1,607591691	3,655939085	21,3355159	17,87254649	35,13871808
ENSECAT00000132075	48,93786818	3,272810066	0,547138092	2,20835E-09	1,07768E-08	19,66227208	2,690926187	11,13439074	25,18560316	22,66682233	2,056435267	2,023307149	3,993036145
Equus_caballus_tRNA-Met-CAT-1-1	50,95569921	1,663662882	0,552230895	0,002590014	0,00521422	17,50174583	6,979857613	14,66480731	16,87971276	20,96071742	2,313489676	9,442100031	9,183983133
Equus_caballus_tRNA-Pro-AGG-1-7	42,89832935	-1,470130657	0,552332048	0,007775197	0,01351245	5,261237289	19,53293651	5,15983961	4,286911176	6,336961081	18,250863	6,407139307	33,94080723
Equus_caballus_tRNA-Cys-GCA-4-4	129,3056256	2,928932187	0,554821459	1,29853E-07	5,28068E-07	51,54113247	8,386751536	61,37493431	42,06531591	51,18314719	5,655196985	15,51202148	3,993036145
eca-miR-99b	55,40577312	1,835347695	0,555049714	0,000944233	0,002078808	18,1165828	7,087409519	14,66480731	29,20458239	10,48035871	7,454577843	7,418792881	6,388857832
Equus_caballus_tRNA-Pro-TGG-1-1	45,7925936	-1,130617859	0,557490366	0,042555233	0,060935896	6,801217457	19,40346196	4,345128093	5,090707022	10,96781726	16,45148214	7,418792881	34,34011085
Equus_caballus_tRNA-Pro-TGG-2-1	41,43059252	-1,486664656	0,558099807	0,007726415	0,013466037	5,19184541	18,85192294	4,073557587	3,215183382	8,28679526	16,19442773	7,418792881	32,9425482
U2	22,40970043	-1,464183299	0,559928048	0,011551635	0,018455528	2,83303657	9,804995766	2,082040545	1,78621299	4,630856175	7,883001857	7,75601074	13,7759747
Equus_caballus_tRNA-Pro-AGG-1-9	41,06343201	-2,188197517	0,560537211	9,47134E-05	0,000271245	3,497591715	20,747364	2,987275564	2,143455588	5,362043992	17,73675418	8,767664314	35,7376735
Equus_caballus_tRNA-Cys-GCA-13-1	132,2163857	2,81897759	0,5612576	5,09742E-07	1,93132E-06	51,22803479	9,140846158	55,12881268	52,24672996	46,30856175	6,169305801	16,86089291	4,392339759
Equus_caballus_tRNA-Pro-AGG-1-1	42,77574792	-1,917748472	0,563190697	0,000661279	0,001520924	4,156671757	20,73497855	5,15983961	2,679319485	4,630856175	15,1662101	9,104882173	37,93384338
Equus_caballus_tRNA-Pro-AGG-1-10	42,88684799	-1,86525403	0,56659491	0,000994629	0,002151502	4,308664675	20,8110108	4,616698599	2,947251434	5,362043992	17,47969977	7,418792881	37,53453976
Equus_caballus_tRNA-Leu-CAG-1-2	73,82752795	-2,208213541	0,569288494	0,00010493	0,000296329	6,070584266	37,00456105	11,94910226	1,87552364	4,387126902	48,84033759	21,24472507	40,92862049
Equus_caballus_tRNA-Cys-GCA-3-1	127,7643486	2,737552993	0,570512891	1,59933E-06	5,77272E-06	49,23451446	9,222570659	50,51211408	50,63913827	46,55229102	5,141088168	17,53532863	4,991295181
Equus_caballus_tRNA-Pro-TGG-2-4	43,72392877	-1,353679433	0,571434426	0,017840366	0,028047998	5,867205665	19,62341981	4,345128093	3,751047279	9,505441622	21,59257031	5,73270359	31,54498555
Equus_caballus_tRNA-Pro-AGG-1-3	43,42080827	-1,770377568	0,576180682	0,002121968	0,004329098	4,688251748	20,6508548	4,073557587	2,679319485	7,31187817	14,65210128	8,767664314	38,5327988
eca-miR-214	51,70220161	-1,740382605	0,57654976	0,002539318	0,005146126	5,115254261	23,28702883	1,629423035	8,841754301	4,874585447	21,84962471	22,25637864	25,75508314
ENSECAT00000125798	48,27820297	3,554573314	0,577437576	7,47133E-10	3,96305E-09	20,04470726	2,195951571	13,03538428	22,23835173	24,86038578	0,771163225	2,023307149	3,793384338
Equus_caballus_tRNA-Pro-TGG-2-3	43,51616681	-1,326266414	0,577835093	0,021719751	0,033541894	5,831151777	19,34555481	5,431410116	4,018979228	8,043065988	16,96559095	5,73270359	35,33836988
Equus_caballus_tRNA-Pro-AGG-1-6	41,99220443	-1,582243353	0,578239953	0,00621326	0,011049821	5,043491049	19,55050966	5,431410116	2,143455588	7,555607443	18,76497181	6,744357165	33,1422
Equus_caballus_tRNA-Val-CAC-3-1	19,85203556	-1,680421565	0,578787427	0,003691956	0,007037792	2,205914916	9,108583145	1,086282023	1,87552364	3,655939085	8,739849885	6,407139307	12,17876024
Equus_caballus_tRNA-Pro-CGG-1-2	43,74224741	-1,96486609	0,584045047	0,000767555	0,001727708	4,255407913	21,45944823	3,530416576	2,411387537	6,824419626	15,68031891	8,767664314	39,93036145
eca-miR-423-3p	23,22858382	1,290547669	0,591115583	0,02901808	0,042756109	7,040450478	3,928448174	7,332403657	9,645550146	4,14339763	3,084652901	3,709396441	4,991295181
eca-miR-26a	36,57351869	-3,003196137	0,592470187	4,00036E-07	1,55428E-06	1,771713133	18,62681027	2,172564047	2,411387537	0,731187817	18,250863	22,25637864	15,37318916
Equus_caballus_tRNA-Pro-TGG-2-5	48,0713076	-1,573298246	0,592776148	0,007951586	0,013779736	5,464061264	22,29738036	5,15983961	5,626570919	5,605773264	17,22264536	6,744357165	42,92513856
eca-miR-221	67,80098526	-2,034435794	0,599934782	0,00069614	0,00157276	5,609422417	32,14069534	3,25884607	9,913482095	3,655939085	48,84033759	30,01238938	17,56935904
Equus_caballus_tRNA-Val-GAC-1-1	27,14784318	-3,486727358	0,604148656	7,8659E-09	3,52809E-08	1,026960999	15,04521199	0,814711517	0,803795846	1,462375634	16,45148214	10,11653575	18,56761807
Equus_caballus_tRNA-Met-CAT-4-1	41,44868388	-3,375741721	0,605038725	2,41376E-08	1,05171E-07	1,69182799	23,00964786	0,543141012	1,607591691	2,924751268	19,27908063	12,81427861	36,93558434
Equus_caballus_tRNA-Pro-AGG-1-5	41,0086325	-2,124919767	0,606683532	0,000460883	0,00111563	3,672996865	20,53688779	4,073557587	1,339659743	5,605773264	14,90915569	8,767664314	37,93384338
ENSECAT00000147891	57,69824505	3,490402424	0,609706251	1,036E-08	4,5794E-08	23,66518344	2,778172042	8,961826692	31,08010603	30,95361759	2,056435267	1,686089291	4,591991567
ENSECAT00000070945	17,02879978	-2,25881921	0,611352953	0,000220071	0,000568827	1,360000921	8,361857164	0,814711517	1,071727794	2,193563451	8,482795477	7,418792881	9,183983133
Equus_caballus_tRNA-Pro-AGG-1-4	41,97798999	-1,918598061	0,620326181	0,001982204	0,004057531	4,172951969	20,71483526	3,25884607	2,679319485	6,580690353	17,47969977	5,73270359	38,93210241
eca-miR-16	84,36248942	-5,595689891	0,629111995	5,86382E-19	6,38738E-18	0,772738463	48,38321879	0,271570506	1,071727794	0,974917089	59,37956834	49,2338073	36,53628073
ENSECAT00000075251	12,88875947	1,286004344	0,632951814	0,042178252	0,060538197	4,352786121	2,258875525	3,530416576	2,947251434	6,580690353	2,570544084	1,011653575	3,194428916
Equus_caballus_tRNA-Pro-AGG-1-8	41,34352988	-1,422867764	0,636977624	0,025497564	0,038215022	5,439213239	18,80628589	4,888269105	2,411387537	9,017983077	15,4232645	5,058267874	35,9373253
eca-miR-24	30,19947536	-2,378982812	0,637000122	0,000187964	0,000492095	2,090621234	14,54406109	0,814711517	3,751047279	1,706104906	16,45148214	17,19811077	9,982590362
ENSECAT00000112905	200,0988239	7,30633692	0,639569689	3,179E-30	1,61599E-28	88,00406638	0,736521473	72,23775455	102,0820724	89,69237222	0	1,011653575	1,197910843
eca-let-7g	33,40622031	-3,893933356	0,642580271	1,36257E-09	6,81287E-09	0,943292203	18,0134038	0,271570506	1,339659743	1,218646362	17,22264536	21,24472507	15,57284097
Equus_caballus_tRNA-Ser-GCT-4-1	14,32263438	2,356747905	0,660081313	0,00035645	0,000891124	5,621328	1,402865695	7,603974163	2,679319485	6,580690353	1,799380859	1,011653575	1,397562651
5	463267,6944	3,905430434	0,664172893	4,09916E-09	1,92345E-08	186516,1602	15693,90489	105976,5879	283258,9956	170312,8972	12704,91413	29858,28082	4518,519702
Equus_caballus_tRNA-Ser-AGA-1-2	11,63085671	-1,454644527	0,664764366	0,028654255	0,042322265	1,462230539	5,116488163	1,900993541	0,535863897	1,949834179	5,912251393	4,046614299	5,390598796
Equus_caballus_tRNA-Arg-TCT-3-1	25,33051404	-3,8487365	0,666473579	7,70549E-09	3,48174E-08	0,756603346	14,193667	0,271570506	0,535863897	1,462375634	15,68031891	11,12818932	15,77249277
Equus_caballus_tRNA-Ser-AGA-1-4	10,60128824	-1,320975321	0,666607667	0,047519731	0,067255304	1,387842154	4,489973393	1,629423035	1,071727794	1,462375634	4,369924943	3,709396441	5,390598796
eca-miR-23b	19,44918115	-3,014286772	0,67525658	8,04762E-06	2,77347E-05	0,972346289	10,50179629	1,357852529	1,071727794	0,487458545	12,59566601	5,73270359	13,17701928
Equus_caballus_tRNA-Ala-TGC-3-2	12,736017	1,458468154	0,688200821	0,034069521	0,049600019	4,006259727	1,998699013	2,444134552	6,162434816	3,412209813	2,313489676	1,686089291	1,996518072
Equus_caballus_tRNA-Gln-CTG-2-1	14,48736634	-1,947535365	0,689805739	0,004753061	0,008759417	1,302960506	6,549483347	0,814711517	1,87552364	1,218646362	6,42636021	8,430446456	4,791643374
Equus_caballus_tRNA-Val-AAC-3-1	22,11078416	-1,744331363	0,694242507	0,011985607	0,020030741	2,125317174	10,21333758	1,357852529	4,286911176	0,731187817	12,85272042	6,407139307	11,38015301
Equus_caballus_tRNA-Thr-AGT-5-1	32,46051097	-3,524470331	0,696979425	4,26399E-07	1,64622E-06	1,208008003	18,49473268	1,357852529	0,803795846	1,462375634	14,13799246	6,407139307	34,93906627
Equus_caballus_tRNA-Gln-CTG-1-3	11,36688484	-1,465658423	0,701510087	0,036681573	0,053149073	1,366855627	4,953543704	0,543141012	1,607591691	1,949834179	6,683414618	4,383832157	3,793384338
Equus_caballus_tRNA-Thr-AGT-7-1	35,88293549	-3,729245085	0,703225257	1,13878E-07	4,66212E-07	1,202366149	20,51546969	1,900993541	0	1,706104906	16,96559095	9,442100031	35,13871808
Equus_caballus_tRNA-SeC-TCA-1-1	15,35266608	1,754043783	0,704362906	0,01276512	0,021102231	5,002808692	2,095931067	3,801987081	8,037958455	3,168480541	3,341707309	1,348871433	1,597214458
ENSECAT00000029840	15,31336503	3,056190734	0,706331739	1,51258E-05	5,04192E-05	6,214087217	0,966854731	9,504967703	4,018979228	5,118314719	1,028217634	0,674435716	1,197910843
Equus_caballus_tRNA-Phe-GAA-1-2	11,51313983	2,359469146	0,709081007	0,000876281	0,001948406	4,331654498	1,136663285	4,345128093	4,018979228	4,630856175	1,799380859	1,011653575	0,598955422
Equus_caballus_tRNA-Gln-CTG-1-2	17,21825933	-1,661113654	0,7091644	0,01916256	0,029972209	1,76121987	7,267375164	1,629423035	2,679319485	0,974917089	4,884033759	11,12818932	5,78990241
eca-miR-186	11,6111531	-1,970198699	0,710031654	0,005523498	0,009939037	1,052376528	5,516629975	1,086282023	1,339659743	0,731187817	7,711632252	4,046614299	4,791643374
ENSECAT00000030837	61,29362487	6,220994614	0,716645842	3,93306E-18	4,06639E-17	27,63307232	0,437572015	22,81192249	25,72146706	34,3658274	0,514108817	0	0,798607229
eca-miR-148a	45,92686816	-5,308215146	0,725652506	2,57204E-13	1,82436E-12	0,511661221	26,68903016	0	0,803795846	0,731187817	24,4201688	20,90750721	34,73941446
Equus_caballus_tRNA-Ala-TGC-3-3	11,83772957	2,47072562	0,72592497	0,00066515	0,001520924	4,382485556	1,071673734	4,888269105	5,090707022	3,168480541	1,54232645	0,674435716	0,998259036
Equus_caballus_tRNA-Ser-CGA-2-1	17,86739082	-2,985384235	0,72919438	4,23838E-05	0,00012992	0,889890346	9,490313611	1,086282023	1,339659743	0,243729272	8,225741069	6,069921448	14,17527831
Equus_caballus_tRNA-Ala-CGC-1-1	10,95430326	1,474052189	0,730741928	0,043674707	0,062246662	3,476037684	1,695789254	1,900993541	5,35863897	3,168480541	1,54232645	1,348871433	2,19616988
Equus_caballus_tRNA-Thr-AGT-5-2	28,80111383	-3,582347414	0,73198995	9,88147E-07	3,63114E-06	1,037454263	16,38257121	1,357852529	0,535863897	1,218646362	10,79628515	6,407139307	31,94428916
Equus_caballus_tRNA-Thr-AGT-4-1	29,00283316	-3,748314832	0,732161527	3,06316E-07	1,22126E-06	0,948143613	16,81819297	1,357852529	0,267931949	1,218646362	16,70853655	5,395485732	28,35055663
Equus_caballus_tRNA-Ser-GCT-1-1	12,56800149	2,933245278	0,734227012	6,46911E-05	0,000190636	5,259233993	0,854448778	6,51769214	2,679319485	6,580690353	1,028217634	0,337217858	1,197910843
Equus_caballus_tRNA-Thr-AGT-1-1	32,39545463	-4,214440945	0,735023153	9,82326E-09	4,37386E-08	0,77637702	18,96432889	1,086282023	0,267931949	0,974917089	16,19442773	7,75601074	32,9425482
Equus_caballus_tRNA-Thr-AGT-3-1	33,75940399	-4,049483129	0,744756759	5,4087E-08	2,27538E-07	0,884248492	19,34020435	1,629423035	0,535863897	0,487458545	11,56744838	10,11653575	36,33662892
Equus_caballus_tRNA-Ser-GCT-4-4	14,34200843	3,063969868	0,74565718	3,97227E-05	0,000122378	5,769537266	0,888756878	8,147115174	4,286911176	4,874585447	0,257054408	1,011653575	1,397562651
ENSECAT00000017584	16,73123485	3,685041506	0,750473721	9,09431E-07	3,36214E-06	6,831984649	0,683079173	7,875544669	7,502094558	5,118314719	0,514108817	0,337217858	1,197910843
ENSECAT00000068646	10,73412231	2,148901834	0,751369692	0,004236685	0,008004767	4,300742211	1,185640739	2,715705058	2,143455588	8,043065988	1,285272042	0,674435716	1,597214458
Equus_caballus_tRNA-Phe-GAA-1-1	10,67811171	2,881037012	0,758132171	0,000144592	0,000388552	4,230637733	0,767202924	3,530416576	4,286911176	4,874585447	1,028217634	0,674435716	0,598955422
Equus_caballus_tRNA-Ser-AGA-1-3	10,82669478	-1,725621102	0,760707472	0,023302255	0,035430517	1,137258176	4,742849191	1,900993541	0,535863897	0,974917089	4,626979351	6,407139307	3,194428916
COL3A1	9,419374738	2,195063766	0,76570329	0,008933993	0,014461647	3,491609359	1,031676642	3,530416576	2,947251434	3,997160067	0,92539587	1,011653575	1,157980482
ENSECAT00000038103	18,28702078	-3,022071289	0,76979177	8,64313E-05	0,000248694	0,870116671	9,282419927	0,271570506	1,607591691	0,731187817	11,05333956	11,80262504	4,991295181
Equus_caballus_tRNA-Cys-GCA-9-1	14,45650423	2,451199395	0,773702156	0,001534158	0,003183117	5,531872256	1,353888241	9,504967703	2,947251434	4,14339763	2,313489676	1,348871433	0,399303614
Equus_caballus_tRNA-Ser-GCT-4-3	13,08332628	2,854170188	0,773795389	0,00022555	0,000578091	5,381237285	0,965293679	8,41868568	1,87552364	5,849502536	1,285272042	1,011653575	0,598955422
eca-miR-25	13,46964229	-2,296414664	0,787235936	0,003533475	0,006756802	0,96749488	6,503846305	0,271570506	2,143455588	0,487458545	5,655196985	6,069921448	7,786420483
ENSECAT00000141508	13,96271553	3,784666048	0,810552794	3,02315E-06	1,07843E-05	5,771540562	0,530843768	6,789262645	5,894502867	4,630856175	0,257054408	0,337217858	0,998259036
ENSECAT00000031477	9,149969458	2,315549798	0,811337338	0,00431737	0,008128381	3,519368686	0,88273098	2,444134552	3,483115331	4,630856175	0,514108817	0,337217858	1,796866265
ENSECAT00000063021	9,757074657	1,632018493	0,811872903	0,044411122	0,063148682	3,449041267	1,39578329	4,888269105	1,071727794	4,387126902	1,028217634	2,360525008	0,798607229
Equus_caballus_tRNA-Ser-GCT-4-6	13,55099056	3,620550384	0,814046839	8,68372E-06	2,97588E-05	6,00776978	0,57067322	6,789262645	2,947251434	8,28679526	0,514108817	0	1,197910843
ENSECAT00000089795	201,1772129	8,523182383	0,820567306	2,84333E-25	7,88377E-24	89,25638242	0,28533661	83,64371579	95,65170561	88,47372586	0,257054408	0	0,598955422
eca-let-7f	27,71092883	-4,765396763	0,824904361	7,60858E-09	3,46361E-08	0,439698541	15,14630951	0,271570506	0,803795846	0,243729272	11,56744838	19,89585364	13,97562651
Equus_caballus_tRNA-Phe-GAA-1-6	9,997946002	3,220952451	0,825730426	9,59026E-05	0,000273367	4,015962546	0,569112168	4,616698599	4,018979228	3,412209813	0,771163225	0,337217858	0,598955422
Equus_caballus_tRNA-Phe-GAA-4-1	8,878758776	2,468453879	0,826527355	0,002821574	0,005578303	3,367375768	0,832192475	2,987275564	3,215183382	3,899668358	1,285272042	1,011653575	0,199651807
ENSECAT00000118608	9,109270659	2,633651345	0,831721711	0,001542824	0,003190247	3,565770742	0,722908625	3,801987081	3,483115331	3,412209813	0,771163225	0	1,397562651
Equus_caballus_tRNA-Phe-GAA-1-3	11,28203123	2,05620051	0,832167683	0,013477469	0,021923349	3,945212719	1,281816286	5,15983961	3,751047279	2,924751268	1,285272042	2,360525008	0,199651807
Equus_caballus_tRNA-Cys-GCA-6-1	13,64754494	3,465151263	0,833278597	3,20408E-05	0,00010023	5,779240085	0,681518121	10,31967922	2,143455588	4,874585447	0,771163225	0,674435716	0,598955422
Equus_caballus_tRNA-Trp-CCA-3-1	8,518102736	-2,009831769	0,83578725	0,016184996	0,025845151	0,77637702	3,891522516	1,086282023	0,267931949	0,974917089	3,084652901	5,395485732	3,194428916
Equus_caballus_tRNA-Ser-GCT-4-5	11,78838323	2,93433412	0,837712566	0,000460406	0,00111563	4,645988503	0,770325027	5,702980622	4,822775073	3,412209813	0,514108817	0	1,796866265
Equus_caballus_tRNA-Thr-CGT-2-1	30,62127151	-4,743614613	0,851440817	2,52876E-08	1,094E-07	0,514086926	18,40542123	0,543141012	0,267931949	0,731187817	15,68031891	5,395485732	34,14045904
Equus_caballus_tRNA-Met-CAT-5-1	7,257012771	-2,143509241	0,859638898	0,012649073	0,020967213	0,602184723	3,49483646	0,271570506	0,803795846	0,731187817	3,855816126	3,034960724	3,59373253
Equus_caballus_tRNA-Thr-TGT-1-1	18,14507045	-3,610936634	0,860212065	2,69606E-05	8,65576E-05	0,620745545	10,34966385	0,814711517	0,803795846	0,243729272	7,711632252	3,372178582	19,96518072
Equus_caballus_tRNA-Cys-GCA-14-1	16,06139425	3,383814726	0,86166912	8,59953E-05	0,000248612	6,614515722	0,864434978	11,94910226	3,751047279	4,14339763	2,056435267	0,337217858	0,199651807
Equus_caballus_tRNA-Phe-GAA-1-4	10,44330961	3,308253828	0,862721087	0,000125731	0,000348618	4,097996081	0,549977968	2,987275564	5,894502867	3,412209813	0,514108817	0,337217858	0,798607229
eca-miR-8916	15,87665366	-3,39579495	0,870899552	9,65186E-05	0,000273844	0,668505549	9,058481257	0,543141012	0	1,462375634	7,96868666	3,034960724	16,17179639
Equus_caballus_tRNA-Thr-TGT-1-2	19,62142577	-4,089419293	0,877245317	3,13669E-06	1,106E-05	0,515299778	11,28634168	0,814711517	0	0,731187817	6,42636021	6,069921448	21,36274338
RNaseP	27,46947985	5,36319349	0,877303566	9,76101E-10	5,04594E-09	12,05218442	0,332753012	7,332403657	14,20039327	14,62375634	0	0	0,998259036
Equus_caballus_tRNA-Thr-TGT-5-1	11,30349008	-2,398981224	0,879911673	0,006403155	0,01132152	0,800579697	5,779813246	1,086282023	1,071727794	0,243729272	3,598761718	2,360525008	11,38015301
Equus_caballus_tRNA-Val-AAC-2-1	7,293657756	-1,996899521	0,880595061	0,023349292	0,035430517	0,676573107	3,373787051	0,543141012	0,267931949	1,218646362	3,341707309	4,383832157	2,395821687
ENSECAT00000062284	7,648106775	-2,521782379	0,884363998	0,004351063	0,008166611	0,512874073	3,793785918	0,271570506	0,535863897	0,731187817	3,341707309	4,046614299	3,993036145
Equus_caballus_tRNA-Asp-GTC-3-1	11,4670368	1,901917821	0,886446554	0,03190868	0,046676967	3,962560689	1,490949747	5,431410116	4,018979228	2,437292723	3,598761718	0,674435716	0,199651807
eca-miR-145	8,117878713	-2,035170464	0,888022893	0,021917213	0,033761363	0,699562931	3,977759281	0,271570506	1,339659743	0,487458545	5,655196985	1,686089291	4,591991567
ENSECAT00000021760	7,9162968	2,388814282	0,890168165	0,007284422	0,012732085	3,031119697	0,773228822	4,073557587	1,607591691	3,412209813	0,771163225	1,348871433	0,199651807
ENSECAT00000094695	9,601340708	3,07780879	0,892103291	0,000560465	0,001309898	3,81150331	0,57067322	2,444134552	5,090707022	3,899668358	0,514108817	0	1,197910843
Equus_caballus_tRNA-Thr-AGT-2-2	50,2667982	-6,092008925	0,894224131	9,58373E-12	6,2861E-11	0,334252774	30,2106228	0,271570506	0	0,731187817	23,13489676	16,1864572	51,31051446
ENSECAT00000141711	6,400092647	1,948139568	0,904744849	0,031299234	0,046006103	2,28258391	0,774789874	3,801987081	1,339659743	1,706104906	0,514108817	1,011653575	0,798607229
eca-miR-8978	6,674786355	2,153584009	0,906145336	0,017470986	0,027681302	2,483127276	0,709800323	1,357852529	2,679319485	3,412209813	0,257054408	0,674435716	1,197910843
ENSECAT00000148069	7,250491556	-2,246974248	0,910853017	0,01362922	0,022111234	0,586049605	3,468619855	0,271570506	0,267931949	1,218646362	2,827598492	4,383832157	3,194428916
Equus_caballus_tRNA-Thr-AGT-2-1	47,37353921	-5,997979165	0,913825915	5,25273E-11	3,23653E-10	0,333039922	28,77846582	0	0,267931949	0,731187817	24,4201688	11,80262504	50,11260362
Equus_caballus_tRNA-Ser-TGA-4-1	10,14840873	-2,862416985	0,914211002	0,001741977	0,003577797	0,527796338	5,258737369	0	1,339659743	0,243729272	5,141088168	4,046614299	6,588509639
Equus_caballus_tRNA-Ser-CGA-1-1	10,23073057	-3,309315635	0,914437444	0,000295785	0,000748669	0,431630983	5,674271389	0,271570506	0,535863897	0,487458545	5,141088168	2,697742866	9,183983133
eca-miR-199a-3p	59,39526054	-6,710543713	0,918445067	2,74357E-13	1,9018E-12	0,251796831	34,67111949	0	0,267931949	0,487458545	36,50172599	32,37291439	35,13871808
ENSECAT00000136488	8,519527071	3,25209451	0,931182867	0,00047864	0,00114051	3,50766257	0,464293165	1,629423035	4,018979228	4,874585447	0,257054408	0,337217858	0,798607229
Equus_caballus_tRNA-Phe-GAA-1-5	10,17630298	2,799434653	0,93152137	0,002653813	0,005325086	3,627885506	0,754094621	3,25884607	6,162434816	1,462375634	0,514108817	1,348871433	0,399303614
SNORA38	10,25064659	3,273222138	0,932837339	0,000449984	0,00110237	4,035736221	0,582725016	5,431410116	3,751047279	2,924751268	0	1,348871433	0,399303614
eca-let-7e	7,209714144	-2,39781448	0,942175898	0,010928544	0,018364771	0,523367337	3,458633656	0,814711517	0,267931949	0,487458545	1,799380859	4,383832157	4,192687952
ENSECAT00000135352	6,016933968	2,583356746	0,947959133	0,006426696	0,011330302	2,344053326	0,510148516	2,987275564	1,607591691	2,437292723	0,257054408	0,674435716	0,598955422
Equus_caballus_tRNA-Trp-CCA-1-3	6,370804244	-1,995469312	0,954146236	0,036495238	0,053004989	0,594117164	3,031266149	0,271570506	0,535863897	0,974917089	1,54232645	2,360525008	5,190946988
eca-miR-27a	8,206023109	-2,622146653	0,960425794	0,006329748	0,011224263	0,520941632	4,399319199	0,271570506	0,803795846	0,487458545	5,398142576	1,011653575	6,788161446
eca-miR-143	25,88708401	-5,492300641	0,970792736	1,53556E-08	6,7388E-08	0,251796831	14,7699295	0	0,267931949	0,487458545	17,47969977	15,84923934	10,9808494
eca-miR-328	5,500242452	2,151660937	0,977761055	0,027764357	0,041307945	1,977107909	0,595833318	0,814711517	2,679319485	2,437292723	0,514108817	0,674435716	0,598955422
eca-miR-22	6,388725994	-2,107169341	0,980028835	0,031546552	0,046258165	0,51972878	3,009848043	0	1,071727794	0,487458545	3,598761718	3,034960724	2,395821687
eca-let-7d	6,683659576	-2,539164477	0,99705852	0,010876077	0,018327091	0,43041813	3,272090151	0	0,803795846	0,487458545	2,313489676	3,709396441	3,793384338
Equus_caballus_tRNA-Gln-TTG-2-1	5,768186982	-2,393544976	1,002885697	0,017002309	0,027008876	0,422350571	2,919698394	0	0,535863897	0,731187817	3,341707309	2,023307149	3,394080723
eca-miR-1307	5,235474111	2,684150988	1,015107552	0,00818834	0,014149823	1,996881583	0,416876763	1,629423035	2,411387537	1,949834179	0,514108817	0,337217858	0,399303614
Equus_caballus_tRNA-Ser-GCT-3-1	10,31229603	4,263083753	1,021869007	3,02137E-05	9,54941E-05	4,708025422	0,26620241	4,888269105	2,411387537	6,824419626	0	0	0,798607229
eca-miR-744	6,684193881	2,297811527	1,023501393	0,02476494	0,037208408	2,359766035	0,656358023	1,086282023	4,286911176	1,706104906	0,771163225	0	1,197910843
Equus_caballus_tRNA-Ser-GCT-5-1	10,62264754	4,252243594	1,029517775	3,6225E-05	0,000112169	4,840521979	0,30447081	7,332403657	1,339659743	5,849502536	0,514108817	0	0,399303614
ENSECAT00000116931	6,4188249	3,113876441	1,03724252	0,00268149	0,005345454	2,720001842	0,378608362	1,629423035	2,143455588	4,387126902	0	0,337217858	0,798607229
ENSECAT00000089816	8,832834728	4,000557939	1,044527027	0,000128134	0,000352079	3,905810465	0,28533661	1,629423035	3,751047279	6,336961081	0,257054408	0	0,598955422
Equus_caballus_tRNA-Lys-TTT-2-1	6,971606179	-2,981127824	1,047341413	0,00442199	0,008274276	0,360881155	3,737439823	0,814711517	0,267931949	0	3,598761718	2,023307149	5,590250603
eca-miR-30b	8,933277286	-3,85317361	1,05263464	0,000251719	0,000639787	0,25986439	4,935132358	0	0,535863897	0,243729272	4,369924943	4,046614299	6,388857832
eca-miR-93	9,667400033	-3,912883828	1,060074268	0,00022325	0,00057461	0,269144801	5,302308813	0,271570506	0,535863897	0	7,454577843	5,058267874	3,394080723
MIR214	8,014652902	-3,68902039	1,064730733	0,000530735	0,001254838	0,25986439	4,455665294	0	0,535863897	0,243729272	5,141088168	3,034960724	5,190946988
eca-miR-532-5p	14,87446989	-4,533212073	1,071163697	2,31577E-05	7,47418E-05	0,267931949	8,020242387	0	0,803795846	0	8,739849885	11,12818932	4,192687952
Equus_caballus_tRNA-Thr-CGT-1-1	9,463598865	-3,648812542	1,073041608	0,000672777	0,001531322	0,334252774	5,408791833	0,271570506	0	0,731187817	3,084652901	2,360525008	10,78119759
ENSECAT00000074130	5,046558004	2,58649039	1,080413775	0,016666598	0,026544712	1,895864818	0,436010964	0,814711517	2,679319485	2,193563451	0,771163225	0,337217858	0,199651807
AHNAK	4,421002944	2,512939388	1,080762982	0,020063776	0,031221692	1,728949635	0,390155613	1,629423035	1,607591691	1,949834179	0,771163225	0	0,399303614
ENSECAT00000032950	4,32712484	2,390538339	1,090890812	0,028425496	0,042188693	1,57331816	0,397742563	1,357852529	2,143455588	1,218646362	0,257054408	0,337217858	0,598955422
ENSECAT00000029833	8,491001969	-3,817617368	1,101274905	0,000527196	0,001251322	0,261077242	4,828970612	0,271570506	0,267931949	0,243729272	3,341707309	2,360525008	8,784679519
ENSECAT00000028115	7,352794721	-3,54309222	1,108368102	0,001390216	0,002914199	0,25986439	3,977425628	0	0,535863897	0,243729272	2,570544084	3,372178582	5,989554217
eca-miR-101	36,60104149	-6,61418832	1,113280221	2,82993E-09	1,33818E-08	0,162486182	21,37797492	0	0	0,487458545	21,07846149	19,89585364	23,15960964
ENSECAT00000079864	5,983542752	-2,783039408	1,1203316	0,012987162	0,021296153	0,352813597	3,016596795	0,814711517	0	0,243729272	1,285272042	3,372178582	4,392339759
eca-miR-30d	5,538850792	-3,189999227	1,143890839	0,005291566	0,009578205	0,251796831	3,014531198	0	0,267931949	0,487458545	2,827598492	2,023307149	4,192687952
RAB8A	13,32900291	5,568199355	1,144569386	1,14523E-06	4,18317E-06	6,091016167	0,152235405	5,431410116	4,554843125	8,28679526	0,257054408	0	0,199651807
eca-miR-8990	4,694913745	2,666186032	1,149301821	0,020350019	0,031586544	1,756790868	0,396181511	2,444134552	1,607591691	1,218646362	0,514108817	0,674435716	0
ENSECAT00000093541	3,978357267	2,629269023	1,158859403	0,023277929	0,035430517	1,633997132	0,33119196	2,172564047	0,535863897	2,193563451	0,257054408	0,337217858	0,399303614
Equus_caballus_tRNA-Arg-ACG-1-2	4,781521079	-2,840067333	1,163172267	0,014620043	0,02353094	0,261077242	2,400906422	0,271570506	0,267931949	0,243729272	2,570544084	3,034960724	1,597214458
ENSECAT00000136271	4,95829716	-2,979523533	1,183525187	0,011819129	0,019806782	0,262290095	2,684177435	0,543141012	0	0,243729272	4,369924943	1,686089291	1,996518072
CCND1	3,455794851	2,342805663	1,187040467	0,048421243	0,068372589	1,371707037	0,350326161	1,629423035	0,535863897	1,949834179	0,514108817	0,337217858	0,199651807
U3	27,17687515	5,209549789	1,190187648	0,001110106	0,002283375	12,08125663	0,251364874	10,22915572	11,87831638	14,1362978	0,171369606	0,449623811	0,133101205
ENSECAT00000029849	4,840712911	3,375853983	1,1964137	0,004777813	0,008778511	1,926131756	0,245507158	2,172564047	2,143455588	1,462375634	0	0,337217858	0,399303614
Equus_caballus_tRNA-Gln-CTG-6-1	4,348084349	-2,745995072	1,213111638	0,023598953	0,035720499	0,262290095	2,25419237	0,543141012	0	0,243729272	3,341707309	2,023307149	1,397562651
Equus_caballus_tRNA-Lys-TTT-6-1	3,858065663	-2,465930616	1,217895715	0,042893356	0,061276223	0,25986439	1,91301421	0	0,535863897	0,243729272	2,056435267	1,686089291	1,996518072
SNORD18	6,434769378	4,383056501	1,229602443	0,000364394	0,000907266	2,765191045	0,198090756	2,715705058	2,411387537	3,168480541	0,257054408	0,337217858	0
eca-miR-199b-3p	56,57148162	-9,058089436	1,239611289	2,72763E-13	1,9018E-12	0	33,3670469	0	0	0	35,47350836	30,6868251	33,94080723
ACTB	4,024968769	2,96930643	1,242306227	0,019606681	0,030146787	1,647311322	0,297916659	2,444134552	0,669829871	1,827969543	0,257054408	0,337217858	0,299477711
eca-miR-8935	7,347437397	-4,227261863	1,25823226	0,000780319	0,00174998	0,17055374	4,23001519	0	0,267931949	0,243729272	3,341707309	2,360525008	6,987813254
eca-miR-146a	21,65914224	-6,710267121	1,272049687	1,32639E-07	5,35828E-07	0,081243091	12,93857187	0	0	0,243729272	14,13799246	9,104882173	15,57284097
ENSECAT00000029836	4,087381624	-2,656861692	1,275883558	0,037308683	0,053929613	0,262290095	2,062850366	0,543141012	0	0,243729272	0,771163225	2,023307149	3,394080723
Equus_caballus_tRNA-Thr-AGT-6-1	47,37861594	-7,844494637	1,280672773	9,05175E-10	4,75997E-09	0,090523502	28,72134945	0,271570506	0	0	23,13489676	15,51202148	47,51713013
eca-miR-10b	18,24884589	-7,425516058	1,282583532	7,05967E-09	3,23789E-08	0	10,76588569	0	0	0	10,53923074	9,779317889	11,97910843
ENSECAT00000133931	4,296690753	-2,776379009	1,295511747	0,032107066	0,046854809	0,253009684	2,153838213	0,271570506	0	0,487458545	2,827598492	3,034960724	0,598955422
EMP3	7,176708477	4,643837929	1,297341697	0,000344249	0,000864164	3,019268486	0,152235405	5,15983961	2,679319485	1,218646362	0,257054408	0	0,199651807
eca-miR-19b	14,00914577	-7,048564653	1,303259599	6,35861E-08	2,65668E-07	0	8,396498916	0	0	0	10,79628515	6,407139307	7,98607229
ENSECAT00000111875	3,402800628	2,977712025	1,305285641	0,022532337	0,034534486	1,462230539	0,218786008	1,900993541	0,535863897	1,949834179	0,257054408	0	0,399303614
ENSECAT00000095764	21,30118873	7,064717679	1,310127863	6,95275E-08	2,88515E-07	9,130281268	0,066550602	9,776538209	11,52107379	6,093231809	0	0	0,199651807
ENSECAT00000092197	23,8165736	8,195148898	1,317176909	4,91632E-10	2,72632E-09	10,16610027	0	8,961826692	14,46832522	7,068148898	0	0	0
ENSECAT00000112923	3,308426175	2,926065489	1,32224387	0,026900784	0,040120974	1,390267859	0,218786008	2,172564047	0,535863897	1,462375634	0,257054408	0	0,399303614
MIR26B	12,3723137	-6,853911201	1,322536231	2,19049E-07	8,79079E-07	0	7,14999982	0	0	0	6,169305801	8,093228598	7,187465061
eca-miR-20a	11,43077293	-5,745577139	1,326287248	1,4771E-05	4,95072E-05	0,08931065	6,509149349	0	0,267931949	0	7,454577843	7,081575023	4,991295181
Equus_caballus_tRNA-Arg-ACG-1-3	4,387631698	-3,387591404	1,330087303	0,010868643	0,018327091	0,17055374	2,347464122	0	0,267931949	0,243729272	3,084652901	2,360525008	1,597214458
eca-miR-106b	11,23601612	-6,712145163	1,332474928	4,72016E-07	1,81088E-06	0	6,497602098	0	0	0	6,683414618	7,418792881	5,390598796
SNORD48	11,28043969	7,12370277	1,333534679	9,19417E-08	3,78949E-07	5,084619287	0	3,801987081	5,35863897	6,093231809	0	0	0
eca-miR-10a	11,57030003	-6,777952176	1,333893615	3,74804E-07	1,46558E-06	0	7,037422975	0	0	0	10,53923074	4,383832157	6,189206025
SNORD43	9,702490067	6,921111646	1,355761923	3,30863E-07	1,30211E-06	4,595302541	0	3,25884607	3,215183382	7,31187817	0	0	0
eca-miR-15b	9,830399972	-6,514059887	1,35601485	1,55662E-06	5,65201E-06	0	5,62401912	0	0	0	5,398142576	7,081575023	4,392339759
ENSECAT00000122775	3,987023543	3,773894976	1,361764157	0,005582818	0,010016232	1,70917596	0,152235405	0,814711517	1,87552364	2,437292723	0,257054408	0	0,199651807
eca-miR-374a	8,763969795	-6,356589118	1,363450498	3,12947E-06	1,106E-05	0	5,059590106	0	0	0	3,855816126	5,73270359	5,590250603
eca-miR-29b	7,391786748	-5,12018952	1,368743796	0,000183439	0,000482319	0,08931065	4,313416087	0	0,267931949	0	5,912251393	3,034960724	3,993036145
Equus_caballus_tRNA-Leu-CAA-1-1	3,897223393	-3,247766379	1,369344144	0,017703211	0,027904286	0,17055374	2,154056522	0	0,267931949	0,243729272	2,056435267	1,011653575	3,394080723
ENSECAT00000089722	6,574449392	5,340621698	1,408327847	0,000149335	0,000397793	2,79746128	0,085684803	2,715705058	3,483115331	2,193563451	0,257054408	0	0
ENSECAT00000101914	4,156373624	3,869984919	1,411180423	0,006099679	0,010879545	1,67190922	0,133101205	1,629423035	2,411387537	0,974917089	0	0	0,399303614
eca-miR-146b-5p	10,59382558	-5,648186717	1,41351953	6,44674E-05	0,000190636	0,08931065	6,017181492	0	0,267931949	0	1,799380859	6,069921448	10,18224217
MIR199B	5,775172459	-5,751497417	1,418291332	5,0085E-05	0,000151999	0	3,348626953	0	0	0	3,341707309	3,709396441	2,994777109
SNORD104	6,127630132	5,226838865	1,419755699	0,00023186	0,000591778	2,662961427	0,112405953	1,629423035	2,947251434	3,412209813	0	0,337217858	0
eca-miR-365	6,426483783	-5,946322183	1,422516202	2,91325E-05	9,25563E-05	0	3,967773082	0	0	0	4,626979351	1,686089291	5,590250603
ENSECAT00000133666	2,841187211	3,257697203	1,426137633	0,0223551	0,034349146	1,208008003	0,152235405	1,357852529	0,803795846	1,462375634	0,257054408	0	0,199651807
SNORD39	8,865137808	6,760380421	1,428314397	2,21097E-06	7,93348E-06	3,711554302	0	3,801987081	5,626570919	1,706104906	0	0	0
ENSECAT00000045295	6,289455088	6,2877732	1,43876473	1,241E-05	4,2056E-05	2,897410288	0	1,357852529	2,947251434	4,387126902	0	0	0
MIR199A2	5,162756203	-5,592957834	1,445096363	0,000108701	0,000304409	0	3,028982243	0	0	0	3,855816126	3,034960724	2,19616988
eca-miR-340-5p	5,488263703	-4,64262377	1,446985002	0,001334382	0,002826294	0,090523502	2,964497237	0,271570506	0	0	2,313489676	4,383832157	2,19616988
ENSECAT00000104761	5,160524815	4,982323045	1,44832326	0,000581579	0,00134891	2,185996146	0,085684803	2,172564047	2,679319485	1,706104906	0,257054408	0	0
eca-miR-29a	5,477317512	-4,695819977	1,451713024	0,001217812	0,002615723	0,08931065	3,277106959	0	0,267931949	0	4,626979351	1,011653575	4,192687952
eca-miR-19a	5,057979938	-5,561728464	1,454278531	0,000131096	0,000358604	0	2,962431641	0	0	0	3,855816126	3,034960724	1,996518072
ENSECAT00000001402	4,637661782	-5,457935179	1,45512126	0,000176239	0,000465394	0	2,786597189	0	0	0	3,341707309	2,023307149	2,994777109
eca-miR-199b-5p	4,747300195	-4,423605289	1,481896202	0,002834875	0,005578303	0,08931065	2,610544428	0	0,267931949	0	3,598761718	3,034960724	1,197910843
eca-miR-148b-3p	4,80539788	-5,502217985	1,485079208	0,000211391	0,000551062	0	2,81091909	0	0	0	1,54232645	2,697742866	4,192687952
Equus_caballus_tRNA-Arg-ACG-1-1	4,515295328	-4,372745204	1,490333171	0,003345463	0,006440856	0,090523502	2,557102129	0,271570506	0	0	4,112870534	2,360525008	1,197910843
Equus_caballus_tRNA-Gln-TTG-1-1	4,024887023	-4,238935037	1,492622375	0,004512419	0,008417663	0,090523502	2,363694528	0,271570506	0	0	3,084652901	1,011653575	2,994777109
ENSECAT00000050397	4,43505355	5,776937341	1,497746974	0,000114747	0,000319616	2,011013404	0	2,987275564	1,339659743	1,706104906	0	0	0
ENSECAT00000049874	4,48620342	5,798036187	1,498160273	0,000108789	0,000304409	2,051496293	0	1,086282023	2,143455588	2,924751268	0	0	0
Equus_caballus_tRNA-Arg-TCT-2-1	3,678075557	-4,049163738	1,50214825	0,007026579	0,012316704	0,090523502	2,004724911	0,271570506	0	0	2,056435267	2,360525008	1,597214458
SNORA68	5,466949403	6,060178188	1,503237695	5,54415E-05	0,000165781	2,301935177	0	2,715705058	3,215183382	0,974917089	0	0	0
SNORA61	3,575632562	4,457653398	1,512169296	0,003199888	0,006236203	1,557183042	0,066550602	1,357852529	1,607591691	1,706104906	0	0	0,199651807
SNORD96	4,374841856	5,746106533	1,517951853	0,000153441	0,000406951	1,905145229	0	1,086282023	2,679319485	1,949834179	0	0	0
ENSECAT00000049302	3,607027866	4,487054914	1,522999464	0,003217085	0,006249751	1,64206469	0,066550602	2,172564047	0,803795846	1,949834179	0	0	0,199651807
SNORD68	3,603983979	4,409857412	1,528767565	0,00391932	0,00744793	1,485220363	0,112405953	1,629423035	1,607591691	1,218646362	0	0,337217858	0
eca-miR-17	3,520304155	-5,059572997	1,530559771	0,000947391	0,002078808	0	2,093531817	0	0	0	1,799380859	1,686089291	2,795125301
ENSECAT00000105688	5,540163163	5,084491523	1,539063405	0,000954427	0,00208674	2,259962122	0,085684803	0,543141012	4,286911176	1,949834179	0,257054408	0	0
eca-miR-28-5p	3,380841774	-4,981231528	1,541236517	0,001229396	0,002622138	0	1,978003761	0	0	0	2,313489676	2,023307149	1,597214458
eca-miR-128	3,538147031	-3,998396676	1,543087466	0,009565118	0,016343759	0,081243091	1,917479056	0	0	0,243729272	2,056435267	2,697742866	0,998259036
eca-miR-660	3,660484455	-5,089154564	1,543755028	0,000978601	0,002131953	0	2,128678115	0	0	0	2,827598492	2,360525008	1,197910843
SNORA64	3,6157537	5,468931249	1,548638668	0,000413297	0,001020693	1,574531012	0	1,629423035	1,87552364	1,218646362	0	0	0
SNORD69	3,654447371	5,481332042	1,556132328	0,000427646	0,001051872	1,57331816	0	1,357852529	2,143455588	1,218646362	0	0	0
ENSECAT00000071360	3,284686306	5,340981013	1,55917455	0,000613628	0,001417851	1,477152804	0	1,629423035	1,339659743	1,462375634	0	0	0
JUN	3,49048188	4,390041011	1,56121827	0,004924478	0,009020815	1,552754041	0,112405953	2,172564047	0,535863897	1,949834179	0	0,337217858	0
eca-miR-106a	4,036782733	-5,221669357	1,565371105	0,00085073	0,001900899	0	2,306073618	0	0	0	3,084652901	3,034960724	0,798607229
ENSECAT00000127610	3,456448102	5,414433751	1,571319471	0,000569397	0,001325695	1,546689779	0	0,814711517	1,87552364	1,949834179	0	0	0
eca-miR-98	2,988302161	-4,796513532	1,582566852	0,002438711	0,004958712	0	1,720949353	0	0	0	1,54232645	2,023307149	1,597214458
SNORD83B	6,505955083	6,316028775	1,593910069	7,41378E-05	0,000216383	2,689444713	0	4,073557587	3,751047279	0,243729272	0	0	0
eca-miR-505	2,710105089	-3,606689751	1,599648641	0,024153659	0,036469634	0,08931065	1,52837995	0	0,267931949	0	2,313489676	0,674435716	1,597214458
SNORD22	3,00482834	4,14700325	1,603601596	0,009708121	0,016495692	1,277544978	0,112405953	0,543141012	1,339659743	1,949834179	0	0,337217858	0
SNORD95	3,320801062	5,339597345	1,605007545	0,00087838	0,001948406	1,41204483	0	1,629423035	1,87552364	0,731187817	0	0	0
CD63	2,922223608	5,168268999	1,61634351	0,001386213	0,002914199	1,294892948	0	0,814711517	1,607591691	1,462375634	0	0	0
eca-miR-15a	2,618804727	-3,615860593	1,621804926	0,025778749	0,038541758	0,081243091	1,518393751	0	0	0,243729272	1,285272042	0,674435716	2,595473494
ENSECAT00000104855	3,120222877	5,248362793	1,62369265	0,001227713	0,002622138	1,321521329	0	1,357852529	1,87552364	0,731187817	0	0	0
Equus_caballus_tRNA-Phe-GAA-2-1	2,801671239	4,017030321	1,631937877	0,01383538	0,022386158	1,123126355	0,112405953	0,543141012	1,607591691	1,218646362	0	0,337217858	0
ENSECAT00000098850	2,825627568	4,074547871	1,631986658	0,012536215	0,020836761	1,152180441	0,085684803	1,629423035	1,339659743	0,487458545	0,257054408	0	0
ENSECAT00000110724	2,458088089	4,929608985	1,659631018	0,00297505	0,005816604	1,126764912	0	1,357852529	0,803795846	1,218646362	0	0	0
ENSECAT00000147838	2,865115359	4,120018175	1,661532134	0,01315114	0,021507226	1,203156593	0,066550602	0,271570506	1,87552364	1,462375634	0	0	0,199651807
ENSECAT00000105541	2,629849885	5,025841623	1,666644901	0,002565184	0,005181332	1,196301887	0	0,543141012	1,339659743	1,706104906	0	0	0
eca-miR-18a	2,28955442	-4,405628502	1,685922764	0,008970267	0,015413697	0	1,304072589	0	0	0	1,028217634	1,686089291	1,197910843
Equus_caballus_tRNA-Ala-TGC-1-1	2,261775877	-4,442745123	1,701169132	0,009012399	0,015442594	0	1,385292546	0	0	0	1,285272042	0,674435716	2,19616988
SNORD33	2,334897247	4,844487676	1,709388989	0,004596266	0,008521952	1,033815705	0	0,543141012	1,339659743	1,218646362	0	0	0
eca-miR-103	2,255363479	-4,371467225	1,748537663	0,012416863	0,020694772	0	1,245108937	0	0	0	0,514108817	2,023307149	1,197910843
ENSECAT00000033043	2,383279662	4,907644815	1,896039062	0,00964322	0,016431184	1,193085738	0	1,629423035	0	1,949834179	0	0	0
