# Supplementary material for: Determination of the miRNA profile of extracellular vesicles from equine mesenchymal stem cells after different treatments
Source: Stem Cell Res Ther. 2025 Apr 5;16:162. doi: 10.1186/s13287-025-04287-5 (PMC11972531; doi:10.1186/s13287-025-04287-5)
Supplement: Supplementary file 4 — Supplementary Material 4 [file 13287_2025_4287_MOESM4_ESM.txt]

name	baseMean	log2FoldChange	lfcSE	pvalue	padj	tpm_NK	tpm_senescence	tpm_NK_1-smallRNA_Seq	tpm_NK_2-smallRNA_Seq	tpm_NK_3-smallRNA_Seq	tpm_Pfd38_17_Seneszenz-smallRNA_Seq	tpm_Pfd5_09_Seneszenz-smallRNA_Seq	tpm_Pfd8_18_Seneszenz-smallRNA_Seq
Equus_caballus_tRNA-Lys-CTT-1-8	2567,810033	1,442711489	0,282290401	3,20908E-07	1,97991E-06	727,8685214	780,2117418	644,7083808	628,5683512	910,3288322	741,7458936	860,5842118	738,3051201
Equus_caballus_tRNA-Lys-CTT-1-2	2578,573475	1,457575296	0,286274079	3,55171E-07	2,09644E-06	732,7845954	774,152169	672,9517134	616,7793454	908,6227273	746,791784	824,6787897	750,9859332
Equus_caballus_tRNA-Lys-CTT-1-1	2588,728288	1,462015988	0,28652232	3,34974E-07	2,03156E-06	737,4198883	776,8319044	638,7338297	636,8742416	936,6515936	749,1206566	840,7216379	740,6534188
Equus_caballus_tRNA-Lys-CTT-1-7	2558,152193	1,413573744	0,286726981	8,22153E-07	4,11077E-06	723,649382	787,4686841	625,9700159	609,5451828	935,4329473	751,8376745	856,764486	753,8038917
Equus_caballus_tRNA-Asp-GTC-1-1	5055,170093	2,418545289	0,286854271	3,41939E-17	8,61424E-16	1633,130281	900,9069686	1385,00958	1649,121143	1865,260121	865,9524273	1006,879708	829,8887705
Equus_caballus_tRNA-Lys-CTT-1-4	2599,274753	1,463441798	0,287128488	3,45409E-07	2,07562E-06	739,8729587	778,7552629	644,7083808	644,1084042	930,8020911	762,3176008	840,3396653	733,6085226
Equus_caballus_tRNA-Lys-CTT-1-3	2603,015086	1,467278442	0,288390633	3,62211E-07	2,09954E-06	740,4433062	777,1661318	649,3250794	652,4142946	919,5905446	770,8568	830,7903509	729,8512447
Equus_caballus_tRNA-Lys-CTT-3-1	2582,015244	1,413103349	0,288485247	9,6642E-07	4,68804E-06	727,3617894	791,7226758	646,0662333	631,7835346	904,2356004	778,6197083	838,0478298	758,5004892
Equus_caballus_tRNA-Lys-CTT-1-6	2591,786516	1,412606279	0,288720016	9,94867E-07	4,68804E-06	730,2108851	794,9461483	640,0916822	638,7497652	911,7912079	772,4093816	838,4298024	773,9992608
Equus_caballus_tRNA-Lys-CTT-1-5	2574,07171	1,489564881	0,288787867	2,49615E-07	1,61879E-06	737,6471273	760,6976707	634,6602721	632,8552624	945,4258474	740,1933119	816,2753931	725,624307
ENSECAT00000083102	3067,883586	1,460780872	0,292912558	6,1296E-07	3,23781E-06	861,5528628	916,3515246	847,5715486	798,9730704	938,1139693	940,4763476	966,0086425	842,5695836
Equus_caballus_tRNA-Asp-GTC-2-4	2606,304585	3,105261327	0,293450111	3,6153E-26	3,9467E-24	893,2689031	306,0699837	754,4228652	927,3124738	998,0713703	286,8394638	330,7882501	300,5822372
ENSECAT00000145217	16083,98537	2,683689141	0,293953536	6,87292E-20	2,6481E-18	5279,879589	2503,444741	4414,107001	5997,924599	5427,607166	1966,344687	3156,239388	2387,750147
Equus_caballus_tRNA-Asp-GTC-2-2	2626,72062	3,080757573	0,29509948	1,63282E-25	1,52785E-23	899,1969328	312,8771149	757,6817112	928,9200655	1010,989022	284,5105913	331,9341678	322,1865855
Equus_caballus_tRNA-Asp-GTC-2-6	2606,734847	3,06732522	0,298181965	8,08543E-25	6,61995E-23	890,3114048	313,0633824	747,0904615	934,5466364	989,2971165	279,4647009	330,0243049	329,7011414
ENSECAT00000128635	2763,63411	1,360995449	0,300020999	5,72405E-06	2,20544E-05	758,2925629	866,1105463	739,7580578	743,2432251	791,8764059	904,7669691	900,3093596	793,2553103
Equus_caballus_tRNA-Asp-GTC-2-1	2637,346202	3,078838079	0,300741092	1,34666E-24	8,82062E-23	902,2638525	313,6203069	751,7071601	943,1204587	1011,963939	284,8987367	323,9127437	332,0494401
ENSECAT00000082187	2865,345989	1,328509726	0,301776577	1,07111E-05	3,77065E-05	783,3171094	909,665981	765,0141149	744,3149529	840,6222603	966,870236	922,8457415	839,2819654
ENSECAT00000039491	107111,3181	2,175491675	0,301979218	5,84239E-13	7,80973E-12	33416,5212	21733,77687	31737,35873	33556,06516	34956,1397	23371,78819	23053,95477	18775,58765
ENSECAT00000138118	2479,610753	1,158454107	0,302097929	0,000125719	0,000341685	654,7952448	855,078849	626,7847274	628,8362831	708,764724	909,4247142	866,3138004	789,4980324
Equus_caballus_tRNA-Asp-GTC-2-3	2636,627443	3,098787046	0,302105031	1,09713E-24	7,98465E-23	904,8981302	309,2932792	738,6717758	940,1732073	1035,849407	284,8987367	317,0372374	325,9438634
ENSECAT00000089471	2765,086718	1,348738984	0,302801447	8,42056E-06	3,06415E-05	757,3111357	869,4638883	741,6590514	735,4731986	794,8011571	919,1283496	884,2665114	804,996804
ENSECAT00000047684	98515,09184	2,037375162	0,303275	1,84345E-11	1,87532E-10	30122,38733	21625,68065	28600,44782	30933,01139	30833,70279	23107,46116	23092,15203	18677,42876
ENSECAT00000097889	3020,870549	1,451178526	0,304120786	1,82661E-06	7,81982E-06	844,3534939	901,8653701	860,3353624	787,9878605	884,7372586	968,4228177	919,0260158	818,1472768
Equus_caballus_tRNA-Gly-CCC-4-2	11923,42203	1,367512131	0,305541675	7,61622E-06	2,81843E-05	3257,593663	3747,127073	3229,244885	3352,632472	3190,903634	3987,806024	4140,200742	3113,374454
ENSECAT00000093042	586,0329954	1,006434211	0,30626005	0,00101546	0,002131815	150,9159376	216,9368321	134,4274004	137,7170215	180,6033908	216,1969978	211,9947792	222,6187194
Equus_caballus_tRNA-Asp-GTC-2-5	2597,560673	3,097606024	0,306330125	4,8883E-24	2,91076E-22	888,1970139	304,0857555	750,6208781	938,5656156	975,4045479	281,7935734	304,0501698	326,4135232
ENSECAT00000091965	2865,601842	1,394027055	0,306563312	5,43455E-06	2,10629E-05	793,4311242	878,6007362	760,1258458	764,677781	855,4897459	960,6599093	882,3566486	792,7856506
Equus_caballus_tRNA-Gly-CCC-4-1	11846,78169	1,30554821	0,307424769	2,16919E-05	7,10409E-05	3201,12143	3832,937214	3158,093412	3265,82252	3179,448358	4158,201862	4200,934381	3139,675399
Equus_caballus_tRNA-Lys-TTT-1-4	186,9558189	-1,591041424	0,3100052	2,86214E-07	1,8201E-06	17,94629578	160,6626428	16,02265984	16,61178081	21,20444669	135,0746054	190,9862876	155,9270355
ENSECAT00000077667	3036,119077	1,500512233	0,310662454	1,36505E-06	6,20909E-06	857,6903939	880,5770446	848,9294012	804,0637774	920,0780031	988,6063794	880,0648131	773,0599413
Equus_caballus_tRNA-Lys-TTT-1-3	183,0445009	-1,390934957	0,31307066	8,87632E-06	3,21215E-05	19,36276961	151,3780766	16,83737136	19,55903224	21,69190524	135,8508963	180,673028	137,6103055
Equus_caballus_tRNA-Lys-TTT-1-8	187,6133591	-1,5078414	0,31432489	1,60996E-06	7,07734E-06	18,85004064	160,9594654	14,66480731	18,48730445	23,39801015	127,6998425	208,1750534	147,0035004
Equus_caballus_tRNA-Gly-TCC-2-1	234,4619717	-1,093775648	0,31988382	0,000627847	0,001395063	28,95674204	181,6139632	20,91092895	28,66871849	37,29057867	152,1530038	204,3553277	188,333558
Equus_caballus_tRNA-Lys-TTT-1-2	182,4690312	-1,593749915	0,320734563	6,72776E-07	3,52534E-06	17,35931064	155,9705887	19,28150591	15,00418912	17,79223688	133,1338783	178,3811926	156,3966953
Equus_caballus_tRNA-Lys-TTT-1-1	175,9196843	-1,331538033	0,322838124	3,7158E-05	0,000116452	18,95398336	144,4976648	18,19522389	20,63076003	18,03596615	118,3843525	176,0893571	139,0192847
Equus_caballus_tRNA-Glu-TTC-3-1	1170,971957	-1,216345294	0,323024761	0,000166225	0,000439022	136,8138635	992,9363588	107,5419203	126,1959477	176,7037225	635,3940491	1637,51643	705,8985976
Equus_caballus_tRNA-Lys-TTT-1-7	183,5627875	-1,582227863	0,323271539	9,85942E-07	4,68804E-06	17,60919489	158,1141585	13,30695478	19,29110029	20,2295296	132,3575875	194,0420682	147,9428199
Equus_caballus_tRNA-Leu-TAG-1-1	140,3991442	1,644940792	0,326749968	4,79725E-07	2,6405E-06	40,56576307	39,00485445	45,89541548	35,09908525	40,70278848	36,09752387	48,51051704	32,40652245
Equus_caballus_tRNA-Lys-TTT-1-6	179,8009031	-1,654694735	0,329467816	5,10495E-07	2,78645E-06	16,52640633	157,2660934	12,76381377	19,02316834	17,79223688	137,7916234	200,1536294	133,8530275
Equus_caballus_tRNA-Val-TAC-2-1	545,3293868	-2,504190734	0,330719168	3,67648E-14	6,50837E-13	31,42516999	533,9101186	20,91092895	35,09908525	38,26549576	514,2926787	688,696553	398,741124
Equus_caballus_tRNA-Cys-GCA-3-3	159,4892268	2,737546968	0,331037295	1,34406E-16	3,03572E-15	52,58575511	24,12564664	53,49938965	53,31845775	50,93941792	20,18356173	32,46766889	19,72570932
Equus_caballus_tRNA-Leu-AAG-1-5	135,10448	2,484828909	0,332816567	8,26308E-14	1,35308E-12	44,32435418	23,6038843	48,88269105	32,41976577	51,67060574	19,79541631	29,41188829	21,6043483
Equus_caballus_tRNA-Cys-GCA-3-1	151,5081228	2,603838625	0,334164176	6,59077E-15	1,23342E-13	49,23451446	24,92941149	50,51211408	50,63913827	46,55229102	18,63098006	33,61358661	22,54366779
Equus_caballus_tRNA-Glu-CTC-1-3	344013,932	2,891781684	0,334595249	5,49354E-18	1,89383E-16	115199,5909	44935,84988	137157,2271	98681,48009	109760,0656	49611,19473	40487,56507	44708,78982
Equus_caballus_tRNA-Glu-CTC-1-2	344763,2485	2,889031322	0,334834298	6,23022E-18	2,0404E-16	115388,089	45097,28393	137055,1166	99477,77384	109631,3765	49676,01502	40474,95998	45140,87679
Equus_caballus_tRNA-Glu-CTC-1-1	343850,6753	2,88503852	0,33510216	7,34249E-18	2,22811E-16	115063,218	45088,4387	137102,0983	98677,72904	109409,8266	49686,1068	40481,07154	45098,13775
Equus_caballus_tRNA-Glu-CTC-1-4	343986,0929	2,889955031	0,335758426	7,48374E-18	2,22811E-16	115159,8814	44951,05296	137232,9953	98698,62773	109548,0211	49607,31328	40188,09857	45057,74701
Equus_caballus_tRNA-Leu-TAG-3-1	125,8919551	1,504544453	0,336467034	7,76382E-06	2,85691E-05	35,61387616	38,87788994	35,30416576	33,75942551	37,77803721	30,2753426	59,58772172	26,7706055
Equus_caballus_tRNA-Lys-TTT-1-5	182,9252394	-1,482911048	0,336932831	1,0765E-05	3,77065E-05	18,75602367	156,2401771	11,67753175	18,7552364	25,83530287	125,7591154	202,0634922	140,8979237
Equus_caballus_tRNA-Cys-GCA-4-4	155,1368618	2,757215903	0,337286643	2,96612E-16	6,07127E-15	51,54113247	22,93803428	61,37493431	42,06531591	51,18314719	19,79541631	27,88399798	21,13468855
ENSECAT00000093662	1693,237115	1,569581916	0,337380645	3,28319E-06	1,31128E-05	473,015377	484,5565062	596,3688308	470,4885016	352,1887985	442,097631	552,7143162	458,8575715
ENSECAT00000041536	215,6968056	1,939526082	0,337646904	9,23328E-09	7,03232E-08	64,91020976	49,68411898	67,34948544	63,76780374	63,61334008	55,89294018	50,42037992	42,73903685
Equus_caballus_tRNA-Cys-GCA-4-2	155,0881537	2,853124888	0,337685409	2,93653E-17	8,01428E-16	51,57978063	21,92603605	53,77096015	51,97879801	48,98958374	15,52581672	28,64794313	21,6043483
Equus_caballus_tRNA-Leu-AAG-2-1	117,7178563	1,94582463	0,338724497	9,2158E-09	7,03232E-08	35,90900399	28,88057666	35,84730677	32,15183382	39,72787139	19,4072709	44,69079129	22,54366779
Equus_caballus_tRNA-Val-TAC-1-1	730,5980821	-3,013493193	0,339435398	6,8099E-19	2,47805E-17	31,14446416	744,6938066	17,92365338	34,56322136	40,94651775	700,2143339	916,7341803	617,1329057
Equus_caballus_tRNA-Leu-AAG-1-3	143,3770058	2,447497717	0,339631523	5,74789E-13	7,80973E-12	46,23834454	25,41758976	55,9435242	36,70667694	46,06483247	22,12428882	30,17583344	23,95264703
Equus_caballus_tRNA-Glu-TTC-1-1	251475,7191	2,761905579	0,341202077	5,74373E-16	1,12437E-14	83930,4351	35632,52764	106276,4017	60147,50725	85367,39629	36470,91976	31965,75692	38460,90623
Equus_caballus_tRNA-Ala-CGC-2-1	204,6983315	3,944827334	0,341230578	6,52577E-31	1,06859E-28	73,87799425	14,78782787	74,6818891	64,57159959	82,38049405	9,703635448	22,91835451	11,74149364
Equus_caballus_tRNA-Cys-GCA-13-1	155,2129602	2,803000446	0,342119476	2,54698E-16	5,38152E-15	51,22803479	22,59600129	55,12881268	52,24672996	46,30856175	16,30210755	29,41188829	22,07400804
Equus_caballus_tRNA-Cys-GCA-4-1	150,8255152	3,178912429	0,342503297	1,67255E-20	7,30349E-19	51,42457157	17,29443489	55,40038319	50,37120632	48,5021252	13,58508963	21,39046421	16,90775084
Equus_caballus_tRNA-Cys-GCA-3-2	170,5180569	2,480857554	0,342961458	4,70239E-13	6,6958E-12	54,54998554	29,59187686	66,26320342	50,10327437	47,28347884	26,39388842	35,14147691	27,24026525
ENSECAT00000102852	1683,429608	1,68236727	0,343333971	9,57929E-07	4,68804E-06	478,7669859	453,0626944	611,8483496	476,6509364	347,8016716	420,749633	509,1694427	429,2690075
Equus_caballus_tRNA-Cys-GCA-7-1	154,6309788	2,960266483	0,344934535	9,31476E-18	2,65268E-16	51,67458804	20,51911443	55,12881268	53,5863897	46,30856175	15,91396213	28,26597056	17,37741059
Equus_caballus_tRNA-Thr-TGT-2-1	146,4410754	2,320979888	0,345562248	1,861E-11	1,87532E-10	47,09831251	27,91372605	57,30137673	31,34803797	52,64552283	25,61759758	33,23161404	24,89196652
Equus_caballus_tRNA-Glu-TTC-2-1	19935,11675	2,306901023	0,347662687	3,23497E-11	3,11604E-10	6387,225161	3668,570603	7701,196404	4469,104901	6991,374177	3849,626255	3055,016656	4101,068899
Equus_caballus_tRNA-Cys-GCA-4-3	155,6777033	2,928365287	0,348262636	4,15298E-17	1,00748E-15	51,77275669	20,66495715	53,49938965	55,99777724	45,8211032	19,4072709	25,21018996	17,37741059
Equus_caballus_tRNA-Leu-AAG-1-1	134,4776144	2,616511616	0,348545299	6,05215E-14	1,01645E-12	44,35806021	21,96518784	47,52483852	37,77840474	47,77093738	20,57170715	31,70372374	13,62013262
Equus_caballus_tRNA-Glu-TTC-2-4	19927,91037	2,287571922	0,349757322	6,13321E-11	5,35633E-10	6375,087187	3712,137783	7769,632171	4349,875184	7005,754204	3803,048805	3097,033639	4236,330905
ENSECAT00000090643	1105,153977	1,78095529	0,349843716	3,56712E-07	2,09644E-06	318,6379682	282,6962334	409,7998933	322,8579979	223,2560135	258,1167029	320,8569631	269,1150342
Equus_caballus_tRNA-Glu-TTC-2-3	19987,81122	2,290336259	0,35050913	6,39023E-11	5,50737E-10	6393,514548	3712,11903	7761,756627	4414,982647	7003,80437	3853,895854	3063,03808	4219,423155
Equus_caballus_tRNA-Glu-TTC-2-2	19849,98211	2,313237771	0,350773883	4,26205E-11	3,98806E-10	6366,012016	3640,719397	7781,581274	4361,396258	6955,058516	3756,8595	3021,021097	4144,277595
Equus_caballus_tRNA-Leu-AAG-1-2	131,1684993	2,441671016	0,351076328	3,53024E-12	4,05668E-11	42,37759106	23,8938718	49,69740256	34,29528941	43,14008121	20,57170715	35,14147691	15,96843135
ENSECAT00000082168	1102,997154	1,704752673	0,351080359	1,19942E-06	5,57177E-06	314,1816074	292,2551793	399,2086435	321,7862701	221,5499086	272,089938	318,1831551	286,4924448
Equus_caballus_tRNA-Glu-TTC-4-1	19865,20031	2,351955557	0,352316503	2,46073E-11	2,44208E-10	6401,039857	3559,781172	7798,961786	4385,242201	7018,915585	3661,763873	2919,798364	4097,78128
Equus_caballus_tRNA-Leu-TAG-2-1	331,2059461	2,435551248	0,353017933	5,22859E-12	5,6143E-11	105,8902378	57,83171977	95,04967703	117,0862615	105,5347749	70,25432064	63,78942005	39,45141863
Equus_caballus_tRNA-Glu-TTC-4-2	19795,12928	2,358020665	0,353532815	2,56017E-11	2,50285E-10	6384,196354	3533,639275	7798,418645	4344,516545	7009,653873	3639,639584	2888,858586	4072,419654
Equus_caballus_tRNA-iMet-CAT-1-3	1657,305692	-1,818822801	0,355675009	3,15874E-07	1,97045E-06	140,0742985	1572,653821	175,7061173	103,1538002	141,362978	1113,977349	2689,086929	914,8971844
Equus_caballus_tRNA-Ala-AGC-5-4	490,8257409	2,103786132	0,355904624	3,3984E-09	2,74809E-08	158,6094882	106,7510438	161,8560215	76,09267337	237,8797698	86,55642819	131,7805384	101,9161648
Equus_caballus_tRNA-Leu-AAG-1-4	142,7491418	2,556963648	0,357409117	8,4184E-13	1,06039E-11	47,08011972	24,74562402	53,22781914	35,3670172	52,64552283	18,63098006	40,10712039	15,4987716
Equus_caballus_tRNA-Ala-AGC-5-1	472,9091533	1,940940285	0,360820925	7,48033E-08	5,21236E-07	149,9212768	112,4973388	147,4627847	71,00196635	231,2990795	88,49715528	136,7461819	112,2486792
Equus_caballus_tRNA-Thr-TGT-3-1	105,1907778	1,906423414	0,361567254	1,34456E-07	9,07925E-07	32,63306379	25,40699913	34,76102474	19,02316834	44,1149983	23,67687049	30,93977859	21,6043483
ENSECAT00000114229	97263,45649	1,063537871	0,361689522	0,003277127	0,006029546	25337,90294	35057,43068	13734,67833	30131,62693	32147,40356	36075,39958	34885,93726	34210,95519
Equus_caballus_tRNA-Leu-AAG-1-6	135,0741046	2,599413869	0,362723054	7,70028E-13	9,88957E-12	44,53337464	22,60416897	55,9435242	31,34803797	46,30856175	17,46654381	34,37753176	15,96843135
Equus_caballus_tRNA-Ala-CGC-5-1	430,6449494	2,746573386	0,363514347	4,16895E-14	7,18595E-13	148,9991812	65,53211268	154,2520473	73,14542194	219,6000744	42,69599597	88,61763743	65,28270464
ENSECAT00000091788	170,2467753	1,564800955	0,363978463	1,71448E-05	5,72952E-05	48,24766831	47,23131249	51,3268256	46,62015904	46,79602029	58,6099581	43,16290099	39,92107838
5S	715,9256558	1,832051554	0,365156497	6,36691E-07	3,23624E-06	207,6208463	177,9425057	279,355527	206,0843237	137,4226881	165,2852571	201,1085608	167,4336993
Equus_caballus_tRNA-iMet-CAT-1-1	1653,579093	-1,881472416	0,365344784	2,60689E-07	1,67403E-06	135,5056916	1593,094002	170,8178482	94,57997782	141,1192487	1090,688624	2791,073606	897,5197738
Equus_caballus_tRNA-Ala-AGC-4-2	437,1932597	2,6012127	0,365847732	1,15962E-12	1,40657E-11	149,2889445	72,34849868	159,1403164	69,12644271	219,6000744	52,011486	97,40300666	67,63100337
Equus_caballus_tRNA-iMet-CAT-1-10	1655,237349	-1,771665782	0,369682266	1,64797E-06	7,19613E-06	143,7028058	1569,602433	184,3963734	100,4744807	146,2375634	1075,162808	2762,425663	871,2188281
Equus_caballus_tRNA-iMet-CAT-1-9	1671,816284	-1,760639519	0,369709633	1,91472E-06	8,09125E-06	145,7544344	1580,024087	191,1856361	101,5462085	144,5314585	1082,537571	2758,605938	898,9287531
Equus_caballus_tRNA-Gly-CCC-5-1	189,6720773	-1,39556029	0,369745313	0,000160404	0,000427093	20,49803737	166,6903101	12,49224327	19,02316834	29,9787005	105,9636991	273,8743364	120,2328949
Equus_caballus_tRNA-iMet-CAT-1-2	1667,084259	-1,744048297	0,370681461	2,53893E-06	1,04591E-05	146,0964101	1572,592133	189,8277836	109,048303	139,4131438	1091,853061	2761,279746	864,6435917
Equus_caballus_tRNA-Cys-GCA-5-1	151,8106272	3,054060039	0,37131503	1,95218E-16	4,26225E-15	50,76290785	19,13131646	62,18964583	50,37120632	39,72787139	12,80879879	26,73808026	17,84707033
Equus_caballus_tRNA-iMet-CAT-1-5	1671,849164	-1,726679643	0,371549954	3,36415E-06	1,33547E-05	148,1233357	1569,68722	194,4444822	106,3689836	143,5565414	1110,872186	2736,833501	861,3559734
Equus_caballus_tRNA-Ala-AGC-1-1	436,0780575	2,733966063	0,37197324	1,98355E-13	3,0934E-12	150,703415	67,86321981	161,3128805	70,46610246	220,3312622	45,80115931	102,3686501	55,41984998
Equus_caballus_tRNA-Glu-CTC-4-1	413,302471	4,223960326	0,372150838	7,40527E-30	9,7009E-28	151,2120527	23,34899613	196,0739052	93,77618198	163,786071	23,67687049	21,00849163	25,36162626
Equus_caballus_tRNA-Glu-CTC-2-1	152,9750475	2,347712581	0,373442336	3,24326E-10	2,68903E-09	49,08455573	28,09152334	60,28865229	34,56322136	52,40179355	22,90057966	25,21018996	36,16380041
ENSECAT00000089795	243,462075	4,890483111	0,37387261	4,24996E-39	9,27908E-37	89,25638242	8,966254168	83,64371579	95,65170561	88,47372586	10,47992628	10,31325953	6,105576693
Equus_caballus_tRNA-Ala-AGC-5-2	459,5051018	2,028955697	0,374381931	5,97724E-08	4,3023E-07	147,3518192	104,919305	154,2520473	64,30366764	223,4997427	75,68835649	132,9264561	106,1431025
Equus_caballus_tRNA-Thr-TGT-3-2	113,3555994	1,958059261	0,374469668	1,70534E-07	1,12828E-06	35,36313649	25,86770339	35,03259525	23,04214757	48,01466665	31,05163343	26,35610768	20,19536906
Equus_caballus_tRNA-Ala-AGC-5-3	480,5966165	2,014758151	0,375450894	8,03967E-08	5,54314E-07	153,8567504	109,4347174	163,213874	65,10746349	233,2489136	93,93119113	132,9264561	101,4465051
Equus_caballus_tRNA-iMet-CAT-1-4	1662,24575	-1,796310662	0,375790721	1,75223E-06	7,60074E-06	141,3959391	1582,514953	190,3709246	103,4217321	130,3951607	1071,669499	2783,052182	892,8231764
Equus_caballus_tRNA-Val-TAC-3-1	588,6911181	-3,171183767	0,375870596	3,25857E-17	8,53744E-16	22,13661919	588,4894389	14,39323681	30,81217408	21,20444669	616,7630691	575,2506982	573,4545494
Equus_caballus_tRNA-Ala-CGC-3-1	422,2431247	2,621018991	0,379065664	4,69783E-12	5,12847E-11	145,1124212	68,44108575	152,8941948	61,62434816	220,8187207	52,011486	87,08974713	66,22202413
Equus_caballus_tRNA-iMet-CAT-1-8	1676,19002	-1,789820333	0,37976105	2,44076E-06	1,01696E-05	143,4496382	1595,961874	193,6297706	100,4744807	136,2446632	1087,195316	2824,305221	876,3850853
Equus_caballus_tRNA-iMet-CAT-1-6	1659,521399	-1,721727527	0,380869255	6,16876E-06	2,36289E-05	146,9104634	1561,75571	199,6043218	106,1010516	135,0260169	1079,044262	2757,078047	849,1448201
Equus_caballus_tRNA-iMet-CAT-1-7	1654,196035	-1,811544069	0,381374088	2,03371E-06	8,53899E-06	140,2850086	1580,709472	190,3709246	93,50825003	136,9758511	1068,17619	2797,56714	876,3850853
Equus_caballus_tRNA-Ala-AGC-4-1	438,5110624	2,738891577	0,381379632	6,89325E-13	9,03016E-12	152,164868	68,57499958	157,2393229	69,66230661	229,5929746	45,02486848	108,0982388	52,60189151
Equus_caballus_tRNA-Ala-AGC-4-3	454,4879014	2,640829292	0,383803453	5,95669E-12	6,29296E-11	156,2552733	74,46320473	167,5590021	66,98298713	234,2238307	48,13003182	108,0982388	67,16134362
eca-miR-23a	322,1780272	-3,557588801	0,384186405	2,04319E-20	8,36432E-19	9,589621266	335,2711216	5,15983961	13,12866548	10,48035871	274,030665	353,7066046	378,0760952
ENSECAT00000112905	238,7225773	5,155039536	0,387536722	2,25156E-40	1,47477E-37	88,00406638	7,463597589	72,23775455	102,0820724	89,69237222	7,762908358	9,931286953	4,696597456
Equus_caballus_tRNA-Ala-AGC-2-1	623,0519245	3,328811527	0,401621366	1,14751E-16	2,68435E-15	227,2902173	67,8988615	234,636917	91,63272639	355,6010084	43,08414139	108,4802113	52,13223176
U1	91,08765358	-0,014950983	0,402934386	0,012665177	0,018677944	12,6251246	65,85784009	12,08488751	12,9946995	12,7957868	55,31072205	74,86662473	67,39617349
Y	3816,140499	2,023102928	0,405514586	0,000585821	0,001165773	1199,211891	714,5456767	916,1702584	1549,879149	1131,586266	626,0785591	851,1112919	666,447179
Metazoa	58,77707095	1,36458773	0,408648565	0,00083999	0,00181582	16,59698759	18,71164459	19,28150591	8,573822352	21,93563451	15,1376713	19,86257391	21,13468855
5	671594,9058	1,543206184	0,411152347	0,000174474	0,000455301	186516,1602	189431,2049	105976,5879	283258,9956	170312,8972	228657,6301	184191,7594	155444,2253
eca-miR-125b-5p	136,2469457	-2,801410114	0,413094583	1,18916E-11	1,23635E-10	6,432346588	134,9144042	3,801987081	9,645550146	5,849502536	102,0822449	144,3856334	158,2753343
ENSECAT00000014519	60,56762957	1,23848211	0,413700244	0,002756437	0,005143778	16,30978222	19,98053149	20,63935844	10,98520989	17,30477834	18,24283464	16,80679331	24,89196652
Equus_caballus_tRNA-Arg-CCG-2-1	223,7168068	-1,169176821	0,427448861	0,00623341	0,010744431	26,17768361	195,5559756	28,2433326	25,18560316	25,10411505	116,8317708	389,9939992	79,84215675
Equus_caballus_tRNA-Val-CAC-2-1	250,8694598	-2,194448593	0,431147864	3,58476E-07	2,09644E-06	17,27172597	259,9123821	14,1216663	17,95144055	19,74207106	158,7514759	517,1908667	103,7948038
Equus_caballus_tRNA-Val-AAC-1-5	225,1957435	-2,032325741	0,432724423	2,64551E-06	1,07628E-05	17,121091	227,2615253	13,03538428	16,87971276	21,44817597	149,0478405	445,3800226	87,35671268
ENSECAT00000030837	75,74990674	4,045134158	0,434951982	1,40201E-20	6,55939E-19	27,63307232	5,13048996	22,81192249	25,72146706	34,3658274	1,94072709	6,875506352	6,575236438
Equus_caballus_tRNA-Ala-TGC-3-3	40,20133016	-1,290827623	0,436020827	0,003071676	0,005683469	4,382485556	32,3030245	4,888269105	5,090707022	3,168480541	29,88719718	37,43331236	29,58856397
Equus_caballus_tRNA-Val-CAC-2-2	259,5048809	-2,182087192	0,436384312	5,72176E-07	3,04695E-06	18,02711646	269,8105075	14,1216663	18,7552364	21,20444669	156,4226034	545,4568373	107,5520817
Equus_caballus_tRNA-Val-CAC-1-9	258,6393781	-2,171377425	0,437451191	6,9162E-07	3,59533E-06	18,06102196	269,3619662	16,29423035	17,41557665	20,47325888	152,9292947	550,4224808	104,7341233
Equus_caballus_tRNA-Val-CAC-1-2	256,560398	-2,150295895	0,440213775	1,03606E-06	4,84728E-06	18,14226505	267,0850764	16,29423035	17,41557665	20,71698815	148,2715496	549,6585356	103,325144
Equus_caballus_tRNA-Val-AAC-1-1	226,870877	-2,043424068	0,443935921	4,16507E-06	1,64345E-05	16,88971319	232,0907039	14,1216663	18,7552364	17,79223688	132,7457329	472,882048	90,6443309
RNase	39,37207685	2,905148052	0,444150163	6,1144E-11	5,35633E-10	13,20142603	5,28468303	13,8500958	12,59280158	13,16138071	5,045890433	6,111561202	4,696597456
Equus_caballus_tRNA-Val-AAC-1-4	226,5400794	-2,137293713	0,44430934	1,50649E-06	6,71258E-06	16,07057267	234,4554008	12,49224327	17,6835086	18,03596615	135,4627508	476,3198012	91,58365039
Equus_caballus_tRNA-Val-CAC-1-5	243,7942234	-2,146645456	0,444727081	1,38687E-06	6,26481E-06	17,22560123	253,6452896	16,56580085	16,34384886	18,76715397	143,6138046	522,9204554	94,40160887
Equus_caballus_tRNA-Val-CAC-1-8	258,3495971	-1,999580395	0,445635088	7,22211E-06	2,71287E-05	19,87000183	263,1958167	17,65208288	19,29110029	22,66682233	154,8700217	541,255139	93,46228938
Equus_caballus_tRNA-Ala-CGC-1-2	39,46256992	-1,803706508	0,445880511	5,22631E-05	0,000156312	3,318402912	34,9560166	2,987275564	4,286911176	2,681021996	29,88719718	41,63501069	33,34584194
Equus_caballus_tRNA-Glu-CTC-5-1	66,75706313	4,213198636	0,446200734	3,64393E-21	1,83598E-19	23,9402889	3,942694928	25,52762755	24,11387537	22,17936378	3,105163343	4,965643477	3,757277965
Equus_caballus_tRNA-Val-AAC-1-3	222,1977389	-2,250275006	0,446666387	4,70588E-07	2,63449E-06	14,90953423	233,9566319	12,49224327	14,20039327	18,03596615	133,5220238	480,5214995	87,82637243
Equus_caballus_tRNA-Val-CAC-1-7	261,3579199	-2,154598881	0,447043045	1,43798E-06	6,45119E-06	18,58453439	272,0081176	15,20794833	17,1476447	23,39801015	158,3633305	559,9717951	97,68922709
ENSECAT00000075345	58,06288284	3,098240065	0,447553033	4,43363E-12	4,92208E-11	20,36936596	6,735054339	21,99721097	12,05693768	27,05394923	8,927344612	6,111561202	5,166257202
Equus_caballus_tRNA-Val-CAC-1-1	251,2378641	-1,933239678	0,448103961	1,60134E-05	5,40659E-05	20,02399805	253,8225389	15,75108934	21,16662393	23,15428087	145,5545317	522,9204554	92,99262963
Equus_caballus_tRNA-Val-CAC-1-6	255,6641455	-1,99295294	0,449290959	9,17423E-06	3,26583E-05	19,81068081	259,7495305	15,20794833	20,09489614	24,12919796	156,8107488	531,323852	91,11399065
eca-let-7c	142,5018851	-2,390151674	0,451715875	1,21468E-07	8,28769E-07	8,693666658	142,5546893	2,715705058	13,12866548	10,23662944	85,78013736	210,8488615	131,035069
eca-miR-100	98,02062251	-1,909933594	0,452191735	2,40297E-05	7,75343E-05	7,719962421	88,78731157	2,987275564	12,86073353	7,31187817	65,59657563	105,4244307	95,34092836
Equus_caballus_tRNA-SeC-TCA-1-1	55,08043792	-1,626600225	0,452736255	0,000327118	0,000790635	5,002808692	48,33674017	3,801987081	8,037958455	3,168480541	41,53155972	66,84520065	36,63346016
Equus_caballus_tRNA-Val-AAC-1-2	222,7105987	-2,28803825	0,453890192	4,63224E-07	2,61562E-06	14,50168352	234,4486228	10,31967922	16,61178081	16,57359052	141,2849321	475,1738835	86,88705294
Equus_caballus_tRNA-Val-AAC-1-7	227,3302425	-2,165785973	0,454287308	1,86585E-06	7,9359E-06	15,75072903	237,1855466	17,38051237	15,00418912	14,86748561	134,68646	490,4527865	86,41739319
Equus_caballus_tRNA-Ala-CGC-6-1	32,39284769	1,097138949	0,456418167	0,016225554	0,024773282	8,819230663	11,93235276	5,15983961	6,430366764	14,86748561	10,47992628	14,51495786	10,80217415
Equus_caballus_tRNA-Val-CAC-1-3	255,5411469	-2,151412422	0,456582733	2,45312E-06	1,01696E-05	18,11684952	268,1561322	16,02265984	16,87971276	21,44817597	142,8375138	567,2292741	94,40160887
Equus_caballus_tRNA-Pro-TGG-3-1	46,48209422	-1,241837135	0,45742748	0,006631011	0,011340241	5,459777358	40,61310349	4,073557587	4,018979228	8,28679526	21,34799798	73,720707	26,7706055
eca-miR-423-5p	31,50931963	1,582169264	0,457444519	0,000542763	0,00123871	9,235371876	8,991367997	5,702980622	8,841754301	13,16138071	9,703635448	10,6952321	6,575236438
Equus_caballus_tRNA-Val-CAC-1-4	253,1454373	-2,18806586	0,458057846	1,78077E-06	7,67373E-06	17,68615408	265,6239318	12,22067276	17,6835086	23,15428087	147,4952588	553,0962888	96,28024785
Equus_caballus_tRNA-Ala-TGC-3-2	41,17714867	-1,513213136	0,461095273	0,001031541	0,002158657	4,006259727	34,31310291	2,444134552	6,162434816	3,412209813	30,66348801	37,05133979	35,22448092
Equus_caballus_tRNA-Val-AAC-1-8	213,8838911	-2,256446232	0,461161699	9,93301E-07	4,68804E-06	14,29200483	226,3489466	10,59124973	14,73625717	17,54850761	126,1472608	472,1181029	80,78147624
Equus_caballus_tRNA-Ala-CGC-1-1	41,30393663	-1,798207545	0,464216339	0,000107221	0,000295084	3,476037684	36,27906372	1,900993541	5,35863897	3,168480541	33,76865136	41,25303811	33,81550168
RNaseP	37,27360433	2,43754928	0,46426541	1,51822E-07	1,01473E-06	12,05218442	6,528575997	7,332403657	14,20039327	14,62375634	6,986617522	6,493533777	6,105576693
eca-let-7a	61,03627893	-3,08724018	0,467387022	3,96663E-11	3,76543E-10	2,445860536	65,68472771	2,172564047	3,215183382	1,949834179	37,65010554	103,5145679	55,88950973
eca-miR-99b	63,20292426	1,884104704	0,46819904	5,71807E-05	0,000169472	18,1165828	15,3471125	14,66480731	29,20458239	10,48035871	12,03250796	17,57073846	16,4380911
Equus_caballus_tRNA-Ala-TGC-3-1	43,82635367	-1,743734628	0,46859294	0,000198267	0,000507285	3,809077606	37,49173279	1,900993541	5,626570919	3,899668358	35,70937845	35,90542206	40,86039787
eca-miR-221	59,47722618	-1,544865925	0,468626813	0,000978696	0,002067891	5,609422417	51,76426806	3,25884607	9,913482095	3,655939085	39,97897804	72,57478928	42,73903685
Equus_caballus_tRNA-Val-CAC-4-1	232,8871226	-1,929916886	0,472459426	4,41089E-05	0,00013628	18,56298036	236,3835939	14,1216663	20,36282809	21,20444669	137,7916234	498,092238	73,26692031
Equus_caballus_tRNA-Val-AAC-1-6	215,2872106	-2,131560295	0,475129872	7,24813E-06	2,71287E-05	15,41270548	225,4954965	10,59124973	16,87971276	18,76715397	121,8776612	478,9936092	75,61521904
ENSECAT00000132075	55,71694123	3,656687011	0,481114382	2,95097E-14	5,36913E-13	19,66227208	4,591661572	11,13439074	25,18560316	22,66682233	5,434035851	4,583670902	3,757277965
eca-miR-214	52,23169	-1,499152305	0,489352046	0,002187309	0,004251297	5,115254261	43,71754748	1,629423035	8,841754301	4,874585447	42,30785055	50,80235249	38,04243939
Equus_caballus_tRNA-Gln-CTG-1-1	55,01954713	-3,240013265	0,49157049	4,36442E-11	4,02633E-10	2,002523437	59,41007507	1,086282023	3,215183382	1,706104906	39,59083263	91,67341803	46,96597456
Equus_caballus_tRNA-Gln-CTG-1-2	57,03733527	-3,497120833	0,498549677	2,30627E-12	2,69751E-11	1,76121987	62,04636647	1,629423035	2,679319485	0,974917089	40,36712346	91,29144546	54,48053049
Equus_caballus_tRNA-Thr-CGT-3-1	20,76451221	1,561983165	0,49980603	0,001776971	0,003516362	6,040040014	6,201066201	6,789262645	4,018979228	7,31187817	4,269599597	9,167341803	5,166257202
Equus_caballus_tRNA-Met-CAT-2-1	26,09842387	-2,045937435	0,502468396	4,66566E-05	0,000141482	1,972678907	24,44934378	1,629423035	1,607591691	2,681021996	18,63098006	31,70372374	23,01332753
Equus_caballus_tRNA-His-GTG-2-1	20,73376815	-1,016519014	0,503495527	0,043495158	0,060104069	2,669025689	16,15275229	2,987275564	1,607591691	3,412209813	12,42065337	21,00849163	15,02911186
eca-miR-21	374,7124827	-6,706425489	0,506817299	5,70122E-40	1,86715E-37	1,366855627	446,4433006	0,543141012	1,607591691	1,949834179	235,6042687	685,2587998	418,4668333
eca-miR-26a	52,54816856	-3,354761677	0,509982871	4,76225E-11	4,33233E-10	1,771713133	56,67829417	2,172564047	2,411387537	0,731187817	34,54494219	82,8880488	52,60189151
ENSECAT00000125798	55,84312863	3,833822223	0,516658021	1,16745E-13	1,86507E-12	20,04470726	3,9319844	13,03538428	22,23835173	24,86038578	6,598472104	1,909862876	3,287618219
Equus_caballus_tRNA-Glu-CTC-7-1	35,97710303	3,684880758	0,517812277	1,10904E-12	1,37061E-11	12,68533581	2,896929952	14,66480731	10,71727794	12,67392216	3,493308761	1,909862876	3,287618219
eca-miR-24	37,8138937	-2,537739553	0,518218092	9,72864E-07	4,68804E-06	2,090621234	37,1000145	0,814711517	3,751047279	1,706104906	26,39388842	45,45473644	39,45141863
Equus_caballus_tRNA-Gln-CTG-1-3	52,86432564	-3,799437666	0,522715847	3,63102E-13	5,28516E-12	1,366855627	58,92147434	0,543141012	1,607591691	1,949834179	41,53155972	90,14552773	45,08733558
eca-miR-423-3p	24,99145592	1,695054698	0,525534965	0,001258016	0,002591197	7,040450478	6,939897523	7,332403657	9,645550146	4,14339763	5,045890433	11,07720468	4,696597456
Equus_caballus_tRNA-Arg-ACG-3-2	22,88058978	-1,326312425	0,527752157	0,011966353	0,019116978	2,509755657	19,87420023	1,900993541	2,947251434	2,681021996	13,97323504	34,37753176	11,27183389
Equus_caballus_tRNA-Gln-CTG-2-1	48,28565673	-3,722218684	0,535681629	3,6902E-12	4,16738E-11	1,302960506	53,43067831	0,814711517	1,87552364	1,218646362	31,43977885	79,06832305	49,78393303
Equus_caballus_tRNA-Lys-TTT-4-1	25,3957291	-1,484355454	0,536920853	0,005699782	0,009876607	2,643610161	22,38571029	2,715705058	1,071727794	4,14339763	10,09178087	31,70372374	25,36162626
Equus_caballus_tRNA-Leu-CAG-2-1	52,82544965	-1,914956973	0,541472579	0,000405355	0,000961985	4,264543229	53,66619171	5,702980622	2,947251434	4,14339763	29,49905176	114,5917725	16,90775084
Equus_caballus_tRNA-Arg-ACG-2-1	22,14139569	-2,017878931	0,541511198	0,000194246	0,000499295	1,711601665	21,31652376	1,357852529	1,339659743	2,437292723	14,74952588	33,23161404	15,96843135
Equus_caballus_tRNA-Arg-ACG-3-3	22,60176528	-1,975457801	0,546768911	0,000302714	0,000739841	1,792844756	21,78854368	1,357852529	1,339659743	2,681021996	11,64436254	33,99555919	19,72570932
Equus_caballus_tRNA-Met-CAT-4-1	24,10605017	-2,191207653	0,550200519	6,81763E-05	0,000195002	1,69182799	23,28696514	0,543141012	1,607591691	2,924751268	15,52581672	31,32175116	23,01332753
Equus_caballus_tRNA-Met-CAT-6-1	22,41697388	-1,749044902	0,550887821	0,001498589	0,003001762	2,026080765	20,40885628	0,814711517	1,607591691	3,655939085	12,03250796	27,12005283	22,07400804
Equus_caballus_tRNA-Lys-TTT-3-1	28,55850084	-1,484963315	0,551082481	0,007046686	0,011957459	2,97543723	25,03888506	2,444134552	1,607591691	4,874585447	8,539199194	33,23161404	33,34584194
Equus_caballus_tRNA-Leu-CAG-1-1	49,89558639	-1,949579034	0,552470798	0,000417391	0,000986972	3,986118016	51,78628292	5,15983961	2,411387537	4,387126902	20,57170715	114,5917725	20,19536906
ENSECAT00000147891	65,36391859	4,025059764	0,553169466	3,4295E-13	5,10527E-12	23,66518344	4,086480034	8,961826692	31,08010603	30,95361759	6,210326686	2,291835451	3,757277965
ENSECAT00000095764	27,08674585	3,381851994	0,560815227	1,63714E-09	1,3404E-08	9,130281268	2,732146246	9,776538209	11,52107379	6,093231809	1,94072709	3,437753176	2,817958474
Equus_caballus_tRNA-Arg-ACG-3-4	20,73799143	-1,361028282	0,562585213	0,015553003	0,023801909	2,254742677	18,2801066	2,987275564	1,339659743	2,437292723	7,37476294	30,55780601	16,90775084
ENSECAT00000070945	23,31031052	-2,509453932	0,565711825	9,16787E-06	3,26583E-05	1,360000921	23,73762112	0,814711517	1,071727794	2,193563451	17,07839839	36,28739464	17,84707033
Equus_caballus_tRNA-Cys-GCA-9-1	20,59719562	1,315434885	0,570259985	0,021069968	0,031153113	5,531872256	6,541224247	9,504967703	2,947251434	4,14339763	5,822181269	5,347616052	8,453875421
Equus_caballus_tRNA-Ser-GCT-4-6	17,85292421	2,521312978	0,579466916	1,35462E-05	4,64543E-05	6,00776978	3,061833551	6,789262645	2,947251434	8,28679526	3,105163343	4,201698326	1,878638982
Equus_caballus_tRNA-Arg-ACG-3-1	21,075736	-1,283835527	0,583084979	0,027679558	0,039242663	2,309212291	17,89577384	4,345128093	1,607591691	0,974917089	10,47992628	28,64794313	14,55945211
Equus_caballus_tRNA-His-GTG-3-1	16,57099156	-1,466126757	0,583350923	0,011961288	0,019116978	1,724520633	14,43714196	2,444134552	0,535863897	2,193563451	10,09178087	21,00849163	12,21115339
Equus_caballus_tRNA-Asp-GTC-3-1	14,82797503	1,370627237	0,584435168	0,019016013	0,028243739	3,962560689	4,643946843	5,431410116	4,018979228	2,437292723	4,269599597	4,965643477	4,696597456
eca-miR-8928	13,40242471	1,205622134	0,584675165	0,039204163	0,054752082	3,564557889	4,859078099	3,530416576	3,751047279	3,412209813	2,328872507	8,021424078	4,22693771
Equus_caballus_tRNA-Ser-GCT-4-5	15,66970414	1,908546621	0,586068128	0,001127842	0,002345196	4,645988503	3,827836315	5,702980622	4,822775073	3,412209813	3,493308761	6,111561202	1,878638982
Equus_caballus_tRNA-Leu-CAG-1-2	61,09120235	-1,506454971	0,58758407	0,010352967	0,016661408	6,070584266	58,16665602	11,94910226	1,87552364	4,387126902	27,17017925	123,3771418	23,95264703
ENSECAT00000092197	29,6638361	3,753782093	0,596144557	3,03922E-10	2,55216E-09	10,16610027	2,402458942	8,961826692	14,46832522	7,068148898	0,776290836	2,673808026	3,757277965
Equus_caballus_tRNA-Ser-GCT-4-1	17,61979268	2,13128583	0,596733929	0,000354828	0,000848219	5,621328	3,923873836	7,603974163	2,679319485	6,580690353	3,105163343	7,257478928	1,408979237
Equus_caballus_tRNA-Cys-GCA-14-1	21,56529589	2,185371519	0,603137363	0,000290824	0,000716126	6,614515722	4,28061269	11,94910226	3,751047279	4,14339763	5,822181269	4,201698326	2,817958474
ENSECAT00000141508	17,75838414	2,697565784	0,604514953	8,10604E-06	2,96618E-05	5,771540562	2,62551809	6,789262645	5,894502867	4,630856175	3,881454179	3,055780601	0,939319491
ENSECAT00000029840	19,14873914	2,639343822	0,604664017	1,27137E-05	4,38287E-05	6,214087217	2,951272837	9,504967703	4,018979228	5,118314719	2,717017925	1,909862876	4,22693771
MIR23A	12,37531835	1,24541935	0,605035427	0,039549465	0,054999787	3,308332057	4,078249577	4,345128093	2,411387537	3,168480541	4,657745015	3,819725751	3,757277965
Equus_caballus_tRNA-Arg-CCT-1-1	30,18590237	-3,471500877	0,606573611	1,04578E-08	7,87339E-08	0,964278731	33,35798475	1,357852529	0,803795846	0,731187817	18,24283464	52,71221537	29,11890423
Equus_caballus_tRNA-Ser-AGA-1-4	13,89861424	-1,514720124	0,61157292	0,013258055	0,020725599	1,387842154	11,76726649	1,629423035	1,071727794	1,462375634	12,42065337	14,89693043	7,984215675
Equus_caballus_tRNA-Ser-AGA-1-1	14,16520866	-1,515893012	0,611727213	0,013210118	0,020700066	1,441244012	12,41683827	0,814711517	1,071727794	2,437292723	7,762908358	16,80679331	12,68081313
eca-miR-23b	24,94709887	-3,138771379	0,612984633	3,0477E-07	1,91946E-06	0,972346289	25,9336645	1,357852529	1,071727794	0,487458545	16,30210755	32,84964146	28,64924448
Equus_caballus_tRNA-Ser-GCT-1-1	16,31575676	2,159488682	0,614070456	0,000436982	0,00102958	5,259233993	3,690224052	6,51769214	2,679319485	6,580690353	1,552581672	7,639451503	1,878638982
Equus_caballus_tRNA-Ser-GCT-4-3	16,85762602	2,180848113	0,614123658	0,000383545	0,000913534	5,381237285	3,59830176	8,41868568	1,87552364	5,849502536	2,717017925	5,729588627	2,348298728
Equus_caballus_tRNA-Ser-AGA-1-2	13,08128388	-1,322516147	0,617644124	0,032255753	0,045533445	1,462230539	10,97027962	1,900993541	0,535863897	1,949834179	8,151053776	14,89693043	9,862854658
eca-miR-16	43,66827719	-4,372861014	0,621186774	1,92894E-12	2,29719E-11	0,772738463	49,71957555	0,271570506	1,071727794	0,974917089	29,49905176	74,10267958	45,55699532
Equus_caballus_tRNA-Ser-TGA-1-1	14,30486355	-1,486760346	0,621959577	0,016827956	0,025455684	1,456166277	12,49375213	0,543141012	1,87552364	1,949834179	10,8680717	19,09862876	7,51455593
Equus_caballus_tRNA-Cys-GCA-6-1	19,66430279	1,772296926	0,622030088	0,004382737	0,007806977	5,779240085	4,810788163	10,31967922	2,143455588	4,874585447	6,210326686	3,055780601	5,166257202
Equus_caballus_tRNA-Ile-AAT-1-3	14,5967351	-1,997008823	0,626072164	0,001423997	0,00287876	1,126764912	13,55852087	1,357852529	0,803795846	1,218646362	8,927344612	17,18876588	14,55945211
Equus_caballus_tRNA-Ile-AAT-1-2	15,69736809	-1,920489602	0,626757417	0,002182768	0,004251297	1,229784974	14,23054373	0,814711517	2,143455588	0,731187817	10,09178087	17,57073846	15,02911186
Equus_caballus_tRNA-Ile-AAT-1-7	13,52404111	-1,66174902	0,630035038	0,008350727	0,013953384	1,269477419	11,77991474	0,543141012	1,071727794	2,193563451	11,25621712	13,7510127	10,3325144
Equus_caballus_tRNA-Ser-GCT-4-4	17,82499829	2,465041639	0,63097869	9,35669E-05	0,000260793	5,769537266	3,377117555	8,147115174	4,286911176	4,874585447	1,552581672	7,639451503	0,939319491
Equus_caballus_tRNA-Gln-CTG-4-1	17,65339042	-2,389524662	0,634291086	0,000165064	0,000437722	1,10820409	18,26951596	0,814711517	0,803795846	1,706104906	8,927344612	31,32175116	14,55945211
MAFA	24,80114252	4,042734817	0,637228486	2,23516E-10	1,90134E-09	9,357942673	1,571522657	7,603974163	5,35863897	15,11121489	2,717017925	1,527890301	0,469659746
Equus_caballus_tRNA-Ile-AAT-3-1	21,78986374	-2,613272496	0,642484274	4,75305E-05	0,000143468	1,165099409	21,72113009	2,715705058	0,535863897	0,243729272	19,01912548	30,17583344	15,96843135
Equus_caballus_tRNA-Ile-AAT-1-11	13,1223258	-1,960858914	0,644956153	0,002363442	0,004566532	1,035028558	12,22458055	0,814711517	1,071727794	1,218646362	10,09178087	17,18876588	9,393194912
Equus_caballus_tRNA-Ser-AGA-1-3	13,39911609	-1,827270758	0,64780813	0,004791937	0,008460158	1,137258176	12,19740911	1,900993541	0,535863897	0,974917089	10,47992628	17,18876588	8,923535166
Equus_caballus_tRNA-Thr-AGT-5-1	11,62409246	-1,458845474	0,648325846	0,02443795	0,035335226	1,208008003	10,15622671	1,357852529	0,803795846	1,462375634	7,762908358	15,66087558	7,044896184
Equus_caballus_tRNA-Arg-TCT-3-1	26,66991808	-3,66313472	0,650932163	1,82817E-08	1,36074E-07	0,756603346	29,77596123	0,271570506	0,535863897	1,462375634	20,18356173	46,60065417	22,54366779
Equus_caballus_tRNA-Ile-AAT-1-12	14,15086138	-2,234185948	0,651716187	0,000607692	0,001363145	0,956211172	13,30151231	1,357852529	0,535863897	0,974917089	12,03250796	15,66087558	12,21115339
Equus_caballus_tRNA-Ile-AAT-1-8	15,4383133	-2,554621355	0,652666414	9,07307E-05	0,000253968	0,864474817	15,12356812	0,814711517	0,803795846	0,974917089	13,97323504	18,71665618	12,68081313
Equus_caballus_tRNA-Ile-AAT-1-6	15,55453842	-2,24759846	0,657367572	0,000628311	0,001395063	1,047947526	14,70177585	1,900993541	0,267931949	0,974917089	15,52581672	18,71665618	9,862854658
Equus_caballus_tRNA-Gly-TCC-1-2	12,84526167	-1,905800293	0,658798091	0,003817705	0,006926861	1,033815705	11,37282834	0,543141012	1,339659743	1,218646362	12,03250796	12,2231224	9,862854658
COL3A1	10,77912283	1,780802149	0,661587509	0,015439368	0,022399003	3,197688351	2,763432918	3,181254497	2,75587147	3,655939085	2,328872507	2,673808026	3,287618219
eca-miR-186	13,19572383	-1,912019473	0,663999475	0,003982436	0,007166196	1,052376528	12,31051267	1,086282023	1,339659743	0,731187817	6,210326686	17,57073846	13,15047288
Equus_caballus_tRNA-Thr-AGT-5-2	11,05439942	-1,64422981	0,670121871	0,014142318	0,022002894	1,037454263	9,638579591	1,357852529	0,535863897	1,218646362	8,151053776	11,84114983	8,923535166
Equus_caballus_tRNA-Ile-AAT-1-13	14,32835771	-2,457616704	0,670875688	0,00024899	0,000622475	0,857620111	13,84415336	1,086282023	0,267931949	1,218646362	12,80879879	16,04284816	12,68081313
Equus_caballus_tRNA-Ile-AAT-1-5	13,28768145	-2,325742144	0,671123093	0,000529349	0,001216574	0,856407259	12,78398508	0,814711517	0,535863897	1,218646362	10,47992628	15,66087558	12,21115339
Equus_caballus_tRNA-Arg-CCT-2-2	19,05678114	-2,888115091	0,671616548	1,7061E-05	5,72952E-05	0,871329524	20,6612016	0,543141012	1,339659743	0,731187817	12,80879879	37,43331236	11,74149364
Equus_caballus_tRNA-Ile-AAT-1-10	12,89966207	-2,116071554	0,674189912	0,001697062	0,00337865	0,93765035	11,71722151	0,814711517	0,535863897	1,462375634	12,42065337	11,45917725	11,27183389
eca-let-7g	27,31566512	-3,342960684	0,674914941	7,30184E-07	3,70753E-06	0,943292203	30,7517102	0,271570506	1,339659743	1,218646362	8,927344612	52,33024279	30,99754321
Equus_caballus_tRNA-Gln-CTG-5-1	13,85804031	-2,344760038	0,677496022	0,000538331	0,001232892	0,874968081	12,96946482	1,357852529	0,535863897	0,731187817	13,97323504	14,13298528	10,80217415
Equus_caballus_tRNA-Ile-AAT-1-9	11,58121801	-1,775630021	0,67806529	0,0088273	0,014674825	1,028173851	10,76773384	1,086282023	0,535863897	1,462375634	8,539199194	17,18876588	6,575236438
ENSECAT00000021760	10,56888079	1,565962198	0,679903402	0,021266875	0,03137343	3,031119697	2,97844428	4,073557587	1,607591691	3,412209813	2,328872507	1,909862876	4,696597456
Equus_caballus_tRNA-Thr-AGT-7-1	12,26324413	-1,598501741	0,680892379	0,018891911	0,028123186	1,202366149	10,93899295	1,900993541	0	1,706104906	7,762908358	15,66087558	9,393194912
RAB8A	16,72500775	3,830840448	0,682975379	2,03445E-08	1,49726E-07	6,091016167	1,269006795	5,431410116	4,554843125	8,28679526	1,164436254	0,76394515	1,878638982
Equus_caballus_tRNA-Met-CAT-5-2	15,74483158	-2,55423053	0,683431291	0,000185961	0,00048335	0,884248492	16,20909001	1,629423035	0,535863897	0,487458545	11,64436254	27,12005283	9,862854658
Equus_caballus_tRNA-Ser-GCT-4-2	13,81692844	1,953244445	0,6855986	0,00438621	0,007806977	4,270607491	3,533670804	7,060833151	1,607591691	4,14339763	1,552581672	7,639451503	1,408979237
Equus_caballus_tRNA-Ala-TGC-6-1	11,90791326	-2,064611046	0,687300138	0,002665045	0,005045099	0,872542376	10,86383414	0,814711517	1,071727794	0,731187817	8,539199194	11,84114983	12,21115339
Equus_caballus_tRNA-Ala-TGC-4-1	13,95990721	-2,204442736	0,691879015	0,001441709	0,002905598	0,957424024	12,48104676	1,629423035	0,267931949	0,974917089	14,36138046	9,931286953	13,15047288
ENSECAT00000075251	12,38816218	3,043120425	0,694994657	1,19431E-05	4,13901E-05	4,352786121	1,552884236	3,530416576	2,947251434	6,580690353	1,164436254	1,145917725	2,348298728
ENSECAT00000068646	12,48325013	2,397793308	0,696157918	0,00057249	0,001293037	4,300742211	2,335467807	2,715705058	2,143455588	8,043065988	2,717017925	3,819725751	0,469659746
Equus_caballus_tRNA-Ser-CGA-2-1	14,42862933	-2,360726178	0,699335666	0,000736363	0,001613102	0,889890346	14,28452127	1,086282023	1,339659743	0,243729272	12,42065337	22,91835451	7,51455593
Equus_caballus_tRNA-Thr-AGT-4-1	10,22865133	-1,689670386	0,706160617	0,016722336	0,025354468	0,948143613	9,28801358	1,357852529	0,267931949	1,218646362	6,598472104	13,7510127	7,51455593
Equus_caballus_tRNA-Thr-AGT-1-1	11,33147142	-2,221863361	0,71264151	0,001822154	0,003594912	0,77637702	10,72180408	1,086282023	0,267931949	0,974917089	9,31549003	12,98706755	9,862854658
Equus_caballus_tRNA-Ile-AAT-1-1	12,85285541	-2,590373562	0,716501689	0,000299992	0,000735935	0,701988636	12,71493633	0,814711517	0,803795846	0,487458545	12,03250796	17,18876588	8,923535166
ENSECAT00000038103	16,12014209	-2,599121923	0,717034464	0,000289161	0,000714719	0,870116671	17,20729007	0,271570506	1,607591691	0,731187817	6,210326686	31,32175116	14,08979237
U3	46,7316959	3,514868266	0,717576448	0,00657003	0,010319831	17,1355455	2,319764525	14,52902206	17,01367873	19,8639357	3,493308761	2,291835451	1,174149364
Equus_caballus_tRNA-Val-AAC-2-1	15,25675346	-2,962632352	0,71894595	3,77559E-05	0,000117763	0,676573107	16,21986332	0,543141012	0,267931949	1,218646362	8,539199194	23,68229966	16,4380911
SNORA38	12,33457521	2,869573721	0,719372522	6,63537E-05	0,000190621	4,035736221	1,734551313	5,431410116	3,751047279	2,924751268	0,388145418	1,527890301	3,287618219
ENSECAT00000063021	10,99989024	2,03853366	0,721406117	0,004716591	0,008372269	3,449041267	2,435803228	4,888269105	1,071727794	4,387126902	1,552581672	1,527890301	4,22693771
Equus_caballus_tRNA-Lys-CTT-7-1	34,42236458	-3,575942664	0,721506769	7,18797E-07	3,67822E-06	1,03624141	42,43539343	1,086282023	0,803795846	1,218646362	16,69025297	101,2227324	9,393194912
Equus_caballus_tRNA-Thr-AGT-3-1	9,591969296	-1,657648227	0,734345845	0,02398854	0,034839232	0,884248492	8,590876893	1,629423035	0,535863897	0,487458545	6,210326686	12,98706755	6,575236438
Equus_caballus_tRNA-Met-CAT-5-1	14,47996162	-3,045887176	0,734393523	3,36145E-05	0,000106365	0,602184723	15,10268941	0,271570506	0,803795846	0,731187817	13,58508963	21,39046421	10,3325144
ENSECAT00000116931	8,438711856	2,136061668	0,743270462	0,004054776	0,007276378	2,720001842	1,755247348	1,629423035	2,143455588	4,387126902	2,328872507	1,527890301	1,408979237
Equus_caballus_tRNA-Ser-GCT-5-1	13,55236481	3,301878493	0,74464653	9,24339E-06	3,27266E-05	4,840521979	1,438025623	7,332403657	1,339659743	5,849502536	1,552581672	2,291835451	0,469659746
Equus_caballus_tRNA-Gly-TCC-1-3	12,78447221	-2,82751105	0,752188924	0,000170564	0,000448672	0,602184723	12,41641581	0,271570506	0,803795846	0,731187817	13,19694421	11,84114983	12,21115339
eca-miR-148a	25,92816923	-4,201622744	0,753899602	2,50122E-08	1,82033E-07	0,511661221	29,26527475	0	0,803795846	0,731187817	13,19694421	41,25303811	33,34584194
Equus_caballus_tRNA-Arg-CCT-2-1	17,10853782	-3,547101189	0,75420552	2,56245E-06	1,049E-05	0,522154484	18,64047544	0,543141012	0,535863897	0,487458545	15,91396213	28,26597056	11,74149364
ENSECAT00000114078	7,86143161	1,877187892	0,754969998	0,012902819	0,020463308	2,337989064	1,855400097	1,629423035	2,947251434	2,437292723	2,717017925	1,909862876	0,939319491
eca-miR-145	14,37776739	-2,765227323	0,7599979	0,000274266	0,00068047	0,699562931	15,18275125	0,271570506	1,339659743	0,487458545	5,045890433	24,06427223	16,4380911
eca-miR-193a-5p	7,639191988	2,107833901	0,763193518	0,005747306	0,009932679	2,40430989	1,5986941	1,900993541	2,143455588	3,168480541	2,328872507	1,527890301	0,939319491
Equus_caballus_tRNA-Gly-TCC-1-1	12,05564562	-2,642113115	0,76549618	0,000557472	0,001263474	0,630025956	11,65259055	1,086282023	0,803795846	0	11,25621712	13,36904013	10,3325144
Equus_caballus_tRNA-Ile-AAT-2-1	11,08322495	-2,676209993	0,771793997	0,000525288	0,001211491	0,586049605	11,32713837	0,271570506	0,267931949	1,218646362	8,927344612	15,66087558	9,393194912
eca-let-7f	28,67391342	-4,600576827	0,786211598	4,86937E-09	3,79695E-08	0,439698541	33,89850541	0,271570506	0,803795846	0,243729272	18,24283464	59,9696943	23,48298728
ENSECAT00000094695	11,2896142	3,160631619	0,788169321	6,06951E-05	0,000178115	3,81150331	1,189550082	2,444134552	5,090707022	3,899668358	2,717017925	0,381972575	0,469659746
Equus_caballus_tRNA-Ser-GCT-3-1	12,6235082	3,901543998	0,788294484	7,44624E-07	3,75176E-06	4,708025422	0,897442185	4,888269105	2,411387537	6,824419626	1,164436254	1,527890301	0
eca-miR-8978	7,573566918	2,439078328	0,789215038	0,001998119	0,003918467	2,483127276	1,339930488	1,357852529	2,679319485	3,412209813	1,552581672	1,527890301	0,939319491
Equus_caballus_tRNA-Ser-TGA-4-1	13,6061577	-3,128608141	0,795922568	8,46656E-05	0,000239034	0,527796338	13,92960024	0	1,339659743	0,243729272	13,97323504	17,95271103	9,862854658
ENSECAT00000118608	10,32655109	3,44390993	0,804842248	1,87745E-05	6,2423E-05	3,565770742	0,93078647	3,801987081	3,483115331	3,412209813	1,94072709	0,381972575	0,469659746
Equus_caballus_tRNA-Met-CAT-3-1	9,891186024	-2,699319091	0,807335008	0,000827307	0,001799189	0,514086926	10,21262721	0,543141012	0,267931949	0,731187817	7,37476294	15,27890301	7,984215675
eca-miR-197	6,99348485	1,931706143	0,815125228	0,017796388	0,026674221	2,019871407	1,650979371	1,357852529	3,483115331	1,218646362	1,164436254	1,909862876	1,878638982
SNORD43	12,38212804	3,945076796	0,815651143	1,31999E-06	6,04609E-06	4,595302541	0,857805164	3,25884607	3,215183382	7,31187817	1,164436254	0	1,408979237
Equus_caballus_tRNA-Thr-CGT-2-1	9,391960898	-2,612508067	0,821804078	0,001477885	0,00296937	0,514086926	9,440149036	0,543141012	0,267931949	0,731187817	9,31549003	13,36904013	5,635916947
eca-miR-328	6,457335985	1,999694632	0,822474712	0,015044153	0,023077096	1,977107909	1,494426122	0,814711517	2,679319485	2,437292723	1,164436254	1,909862876	1,408979237
Equus_caballus_tRNA-Phe-GAA-2-2	7,018966704	-1,74662355	0,826388389	0,034552647	0,048566489	0,612677986	6,04027783	0,814711517	0,535863897	0,487458545	5,434035851	6,111561202	6,575236438
eca-let-7d	11,24254528	-3,171537776	0,844826814	0,000173987	0,000455301	0,43041813	12,04321604	0	0,803795846	0,487458545	7,37476294	17,95271103	10,80217415
ENSECAT00000074130	6,241342579	2,029345209	0,845105233	0,016337253	0,024885816	1,895864818	1,369159545	0,814711517	2,679319485	2,193563451	1,552581672	1,145917725	1,408979237
U4	8,44967557	-2,366442152	0,853783466	0,005715699	0,009914706	0,557529398	8,282128242	0,271570506	0,669829871	0,731187817	4,463672306	11,45917725	8,923535166
Equus_caballus_tRNA-Arg-ACG-1-4	11,71419241	-3,315734611	0,854245423	0,000103824	0,000286939	0,414283013	12,65236299	0	0,267931949	0,974917089	11,25621712	18,71665618	7,984215675
Equus_caballus_tRNA-Glu-CTC-3-1	14,22924755	4,613598148	0,855044327	6,82411E-08	4,85847E-07	5,293929932	0,638678573	7,060833151	3,215183382	5,605773264	0,388145418	1,527890301	0
ENSECAT00000148069	7,002606483	-1,90559747	0,856829981	0,026147848	0,037394848	0,586049605	6,764705853	0,271570506	0,267931949	1,218646362	3,493308761	10,6952321	6,105576693
ENSECAT00000136488	9,739935921	3,669774248	0,864036443	2,16416E-05	7,10409E-05	3,50766257	0,772175607	1,629423035	4,018979228	4,874585447	1,552581672	0,76394515	0
eca-miR-199a-5p	8,663834609	-2,65413794	0,884537219	0,002694527	0,005068051	0,4477661	8,747430142	0,271570506	1,071727794	0	6,210326686	12,98706755	7,044896184
Equus_caballus_tRNA-Ile-AAT-1-4	12,91300221	-3,715670031	0,885232933	2,70006E-05	8,6693E-05	0,350387892	13,35761024	0,271570506	0,535863897	0,243729272	15,1376713	14,13298528	10,80217415
eca-miR-1307	6,059235358	2,714549135	0,889515911	0,00227538	0,004409389	1,996881583	0,924613627	1,629423035	2,411387537	1,949834179	0,776290836	1,527890301	0,469659746
Equus_caballus_tRNA-Gln-CTG-4-2	15,13370296	-3,985228731	0,890208076	7,5792E-06	2,81843E-05	0,352813597	17,37618901	0,814711517	0	0,243729272	8,539199194	29,02991571	14,55945211
ENSECAT00000082640	8,040575482	-2,518470875	0,891786505	0,004741747	0,008394174	0,448978952	7,741484858	0,543141012	0,803795846	0	5,045890433	8,785369228	9,393194912
Equus_caballus_tRNA-Ile-AAT-1-14	11,96602194	-3,638531498	0,893014558	4,61258E-05	0,000141103	0,343533185	12,56268099	0,543141012	0	0,487458545	11,25621712	13,7510127	12,68081313
SNORD48	13,6672057	4,828569553	0,895522788	6,97165E-08	4,91014E-07	5,084619287	0,513411995	3,801987081	5,35863897	6,093231809	0,776290836	0,76394515	0
Equus_caballus_tRNA-Ser-CGA-1-1	6,853444551	-2,344284233	0,895739133	0,00886672	0,014703043	0,431630983	6,522403155	0,271570506	0,535863897	0,487458545	5,822181269	7,639451503	6,105576693
ENSECAT00000062284	5,815159606	-1,769006888	0,901775199	0,049798135	0,067953705	0,512874073	5,428890593	0,271570506	0,535863897	0,731187817	2,717017925	8,403396653	5,166257202
Equus_caballus_tRNA-Thr-AGT-2-1	11,74790949	-3,649888439	0,903804949	5,38265E-05	0,000160256	0,333039922	12,8381453	0	0,267931949	0,731187817	11,25621712	18,33468361	8,923535166
eca-miR-744	7,31910585	2,910798884	0,904849472	0,001295894	0,002660849	2,359766035	0,928728856	1,086282023	4,286911176	1,706104906	1,552581672	0,76394515	0,469659746
Equus_caballus_tRNA-Thr-AGT-2-2	11,59743769	-3,640064543	0,909039557	6,22021E-05	0,000181077	0,334252774	13,0095243	0,271570506	0	0,731187817	8,539199194	20,62651906	9,862854658
ENSECAT00000141711	6,796667808	3,058036398	0,90941894	0,000772047	0,001685636	2,28258391	0,826518492	3,801987081	1,339659743	1,706104906	0,776290836	0,76394515	0,939319491
ENSECAT00000031477	9,585826098	4,239177439	0,926470285	4,74808E-06	1,86227E-05	3,519368686	0,569812495	2,444134552	3,483115331	4,630856175	0,388145418	0,381972575	0,939319491
ACTB	5,209690141	2,167770417	0,927970609	0,020331204	0,029986199	1,647311322	1,08322449	2,444134552	0,669829871	1,827969543	1,164436254	1,145917725	0,939319491
Equus_caballus_tRNA-Arg-CCG-1-1	6,132052146	-2,124977953	0,934528048	0,02297492	0,03366571	0,440911394	6,109263802	0,543141012	0,535863897	0,243729272	3,493308761	11,07720468	3,757277965
eca-miR-199a-3p	71,81017716	-6,740996483	0,934811677	5,55121E-13	7,73627E-12	0,251796831	84,83208585	0	0,267931949	0,487458545	36,48566928	120,3213612	97,68922709
ENSECAT00000029849	5,948573119	2,787275711	0,935427901	0,002885497	0,005369321	1,926131756	0,801404664	2,172564047	2,143455588	1,462375634	1,552581672	0,381972575	0,469659746
eca-let-7e	6,284113079	-1,889708557	0,942725358	0,045014759	0,061942578	0,523367337	6,382853171	0,814711517	0,267931949	0,487458545	1,552581672	13,36904013	4,22693771
Equus_caballus_tRNA-Leu-CAA-3-1	5,491305784	-1,912492114	0,944064689	0,042784647	0,059372762	0,442124246	4,969518919	0,814711517	0,267931949	0,243729272	4,657745015	6,493533777	3,757277965
EMP3	8,829514163	3,791708679	0,949384136	6,50059E-05	0,000188402	3,019268486	0,642793801	5,15983961	2,679319485	1,218646362	1,164436254	0,76394515	0
ENSECAT00000017584	18,75547031	5,645828581	0,964017348	4,72544E-09	3,72911E-08	6,831984649	0,41531686	7,875544669	7,502094558	5,118314719	0,776290836	0	0,469659746
Equus_caballus_tRNA-Val-TAC-6-1	7,383866844	-2,576222215	0,970432396	0,007937525	0,013365241	0,415495865	6,74534241	0,271570506	0	0,974917089	10,8680717	4,201698326	5,166257202
AHNAK	5,099307844	2,929572344	0,978031225	0,002741057	0,005129693	1,728949635	0,669965244	1,629423035	1,607591691	1,949834179	0,776290836	0,76394515	0,469659746
ENSECAT00000135352	6,615791511	3,662413489	0,985388687	0,000201826	0,000514382	2,344053326	0,542641052	2,987275564	1,607591691	2,437292723	0,776290836	0,381972575	0,469659746
Equus_caballus_tRNA-Arg-ACG-1-2	11,40484702	-3,996274465	0,985860682	5,04377E-05	0,000151544	0,261077242	12,81127642	0,271570506	0,267931949	0,243729272	8,151053776	19,48060133	10,80217415
Equus_caballus_tRNA-Gln-CTG-3-1	10,56499182	-3,829303154	0,988997191	0,000107988	0,000295951	0,270357653	11,19146383	0,543141012	0,267931949	0	9,31549003	12,98706755	11,27183389
Equus_caballus_tRNA-Lys-TTT-2-1	5,997244917	-2,420894332	0,994376634	0,014908882	0,022977218	0,360881155	5,873436511	0,814711517	0,267931949	0	3,493308761	8,021424078	6,105576693
ENSECAT00000093380	4,26807842	2,264181699	0,995233758	0,022904429	0,03363767	1,314666622	0,826518492	1,629423035	1,339659743	0,974917089	0,776290836	0,76394515	0,939319491
Equus_caballus_tRNA-Gln-CTG-3-3	6,801908057	-2,636956512	0,995581471	0,008081166	0,013537503	0,362094008	6,499346941	1,086282023	0	0	6,986617522	6,875506352	5,635916947
ENSECAT00000071360	4,740961493	2,307521458	0,997751179	0,020737909	0,030731517	1,477152804	0,857805164	1,629423035	1,339659743	1,462375634	1,164436254	0	1,408979237
Equus_caballus_tRNA-Gln-CTG-3-4	9,660489938	-3,727930598	1,000462304	0,000194382	0,000499295	0,261077242	10,13099299	0,271570506	0,267931949	0,243729272	10,47992628	11,45917725	8,453875421
eca-miR-532-5p	11,97771	-4,017267989	1,002000712	6,09128E-05	0,000178115	0,267931949	13,48565946	0	0,803795846	0	6,210326686	20,62651906	13,62013262
ENSECAT00000079864	5,995902607	-2,469700355	1,008985272	0,01437685	0,022314779	0,352813597	5,735704354	0,814711517	0	0,243729272	3,493308761	5,729588627	7,984215675
eca-miR-30b	9,763947855	-3,744363829	1,016697104	0,000230622	0,000580991	0,25986439	10,81608655	0	0,535863897	0,243729272	5,045890433	15,66087558	11,74149364
SNORA61	4,657438674	2,791933125	1,022399126	0,006318725	0,0108629	1,557183042	0,642793801	1,357852529	1,607591691	1,706104906	1,164436254	0,76394515	0
Equus_caballus_tRNA-Gln-TTG-3-3	5,410899258	-2,317772929	1,024689922	0,023701966	0,034576365	0,352813597	5,295090995	0,814711517	0	0,243729272	5,045890433	8,021424078	2,817958474
ENSECAT00000122775	5,075011008	2,787799183	1,033967014	0,007013201	0,011957459	1,70917596	0,674080472	0,814711517	1,87552364	2,437292723	1,552581672	0	0,469659746
eca-miR-502-3p	4,838127624	-2,07463021	1,034487293	0,044913137	0,061932852	0,349175039	4,483278366	0	0,803795846	0,243729272	3,493308761	5,729588627	4,22693771
eca-miR-143	23,34650046	-5,111198999	1,055630233	1,28638E-06	5,93368E-06	0,251796831	28,68365892	0	0,267931949	0,487458545	3,105163343	51,94827022	30,99754321
eca-miR-93	7,193019044	-3,20384393	1,057192157	0,002441315	0,00468933	0,269144801	7,603872595	0,271570506	0,535863897	0	3,105163343	10,31325953	9,393194912
MIR214	6,652161692	-3,118982538	1,057881862	0,00319498	0,005894964	0,25986439	6,584976497	0	0,535863897	0,243729272	6,598472104	6,111561202	7,044896184
Equus_caballus_tRNA-Gln-CTG-6-1	12,04211303	-4,099133372	1,060714425	0,000111316	0,0003038	0,262290095	14,96749444	0,543141012	0	0,243729272	6,210326686	33,99555919	4,696597456
ENSECAT00000088075	6,789065747	-3,120080311	1,061951031	0,003302686	0,00605955	0,269144801	7,330403119	0,271570506	0,535863897	0	3,105163343	11,84114983	7,044896184
Equus_caballus_tRNA-Gln-TTG-3-2	6,834127601	-3,206311071	1,063670701	0,002575024	0,004903024	0,261077242	7,69766983	0,271570506	0,267931949	0,243729272	3,881454179	14,51495786	4,696597456
ENSECAT00000105688	6,669313333	3,622031532	1,070451508	0,000715295	0,00157221	2,259962122	0,596983937	0,543141012	4,286911176	1,949834179	0	0,381972575	1,408979237
ENSECAT00000101914	5,045004618	3,258093864	1,073253911	0,002399654	0,004622863	1,67190922	0,56775488	1,629423035	2,411387537	0,974917089	0	0,76394515	0,939319491
ENSECAT00000045295	7,673152141	4,436728602	1,075034944	3,67438E-05	0,000115708	2,897410288	0,384030189	1,357852529	2,947251434	4,387126902	0,388145418	0,76394515	0
ENSECAT00000028115	5,602516025	-2,862014626	1,089007942	0,008586493	0,014310821	0,25986439	5,940244974	0	0,535863897	0,243729272	3,105163343	9,549314378	5,166257202
SNORD22	3,82860362	2,483053768	1,096044938	0,02348403	0,034334909	1,277544978	0,642793801	0,543141012	1,339659743	1,949834179	1,164436254	0,76394515	0
Equus_caballus_tRNA-Ile-AAT-4-1	5,886083155	-2,884196842	1,105044303	0,009053475	0,014899563	0,269144801	6,134075066	0,271570506	0,535863897	0	6,210326686	10,31325953	1,878638982
ENSECAT00000050397	5,614481095	3,948330629	1,125855033	0,000453254	0,001056518	2,011013404	0,384030189	2,987275564	1,339659743	1,706104906	0,388145418	0,76394515	0
eca-miR-101	21,88559943	-5,614205646	1,132191534	7,0964E-07	3,65996E-06	0,162486182	25,30981168	0	0	0,487458545	13,19694421	33,61358661	29,11890423
ENSECAT00000105541	3,626111747	2,594908255	1,158699587	0,025123372	0,036166612	1,196301887	0,544698666	0,543141012	1,339659743	1,706104906	1,164436254	0	0,469659746
ENSECAT00000126400	3,504143454	2,820720732	1,159056506	0,014948051	0,022983506	1,208008003	0,511354381	1,357852529	0,803795846	1,462375634	0,388145418	1,145917725	0
JUN	4,324340982	3,473058458	1,167215843	0,00292505	0,005427502	1,552754041	0,413259246	2,172564047	0,535863897	1,949834179	0,388145418	0,381972575	0,469659746
Equus_caballus_tRNA-Gln-CTG-3-2	9,429434635	-4,347462687	1,174871393	0,000215283	0,00054444	0,171766593	10,90153344	0,271570506	0	0,243729272	6,210326686	17,57073846	8,923535166
ENSECAT00000115655	4,006831415	3,378254306	1,185399389	0,004373476	0,007806977	1,451737275	0,386087804	1,357852529	0,803795846	2,193563451	0,776290836	0,381972575	0
ENSECAT00000089816	10,11012964	5,36201921	1,190400535	6,65662E-06	2,52028E-05	3,905810465	0,258763612	1,629423035	3,751047279	6,336961081	0,776290836	0	0
Equus_caballus_tRNA-Arg-ACG-1-3	9,653705324	-4,378905497	1,197230254	0,000254658	0,000634223	0,17055374	10,98873537	0	0,267931949	0,243729272	11,25621712	17,95271103	3,757277965
ENSECAT00000112197	8,057060012	-4,030764718	1,205825846	0,00082955	0,001799189	0,181047004	8,332176059	0,543141012	0	0	5,822181269	6,493533777	12,68081313
Equus_caballus_tRNA-Leu-CAA-1-1	6,644597126	-3,79232411	1,207531913	0,001686263	0,003367384	0,17055374	7,010701322	0	0,267931949	0,243729272	7,37476294	8,021424078	5,635916947
U5	7,121827013	-3,780581247	1,216283706	0,002849141	0,00505514	0,224489476	7,605687591	0,271570506	0,401897923	0	6,016253978	10,6952321	6,105576693
Equus_caballus_tRNA-Arg-CCT-3-1	5,013930902	-3,294181056	1,236081859	0,007698408	0,012996024	0,179834151	5,278510188	0,271570506	0,267931949	0	3,881454179	7,257478928	4,696597456
Equus_caballus_tRNA-Gln-TTG-3-1	5,464073681	-3,455458072	1,249053251	0,005666823	0,009845541	0,181047004	6,084149973	0,543141012	0	0	4,269599597	10,6952321	3,287618219
eca-miR-199b-3p	69,14013122	-9,108191573	1,249692129	3,13778E-13	4,77964E-12	0	82,79277839	0	0	0	35,70937845	121,0853063	91,58365039
eca-miR-10b	21,32258299	-7,409793709	1,2611176	4,21373E-09	3,36584E-08	0	24,89419226	0	0	0	15,91396213	32,46766889	26,30094575
eca-miR-29a	21,119849	-6,416348653	1,264126469	3,86037E-07	2,19873E-06	0,08931065	23,69725908	0	0,267931949	0	26,005743	28,64794313	16,4380911
Equus_caballus_tRNA-Thr-AGT-6-1	11,10844709	-5,483725465	1,29654609	2,34224E-05	7,62179E-05	0,090523502	13,01158192	0,271570506	0	0	8,927344612	20,24454648	9,862854658
MIR26B	11,5860597	-6,535254147	1,297654652	4,74853E-07	2,63584E-06	0	13,84663343	0	0	0	7,762908358	20,62651906	13,15047288
SNORA64	4,463638995	4,153646616	1,299520482	0,001392063	0,00283168	1,574531012	0,28387744	1,629423035	1,87552364	1,218646362	0	0,381972575	0,469659746
ENSECAT00000049302	4,450390572	4,173013009	1,303188728	0,001364033	0,002792006	1,64206469	0,28387744	2,172564047	0,803795846	1,949834179	0	0,381972575	0,469659746
eca-miR-199b-5p	14,51922191	-5,872804624	1,303465094	6,62066E-06	2,52028E-05	0,08931065	17,37019883	0	0,267931949	0	5,822181269	27,50202541	18,78638982
Equus_caballus_tRNA-Arg-ACG-1-1	10,90477134	-5,456371296	1,303589194	2,84348E-05	9,08527E-05	0,090523502	12,59596249	0,271570506	0	0	11,64436254	19,09862876	7,044896184
eca-miR-19b	10,81351924	-6,439967838	1,316249514	9,94797E-07	4,68804E-06	0	13,26653286	0	0	0	5,434035851	22,15440936	12,21115339
eca-miR-8990	4,88379541	4,391084813	1,317557553	0,000859934	0,001846743	1,756790868	0,254648383	2,444134552	1,607591691	1,218646362	0	0,76394515	0
eca-miR-365	8,214851398	-6,03355023	1,320704783	4,91386E-06	1,91582E-05	0	9,534311613	0	0	0	6,986617522	12,2231224	9,393194912
eca-miR-20a	8,873028744	-5,156516032	1,326206384	0,000101003	0,000280326	0,08931065	10,6552354	0	0,267931949	0	5,822181269	19,09862876	7,044896184
eca-miR-10a	9,28633944	-6,211621239	1,327389966	2,8747E-06	1,1623E-05	0	11,0290403	0	0	0	4,657745015	15,27890301	13,15047288
ENSECAT00000033043	3,238597412	3,152698385	1,32926929	0,017703923	0,02659649	1,193085738	0,384030189	1,629423035	0	1,949834179	0,388145418	0,76394515	0
U2	3,885354163	-2,948998251	1,3388467	0,027620082	0,039242663	0,171766593	3,980457006	0,271570506	0	0,243729272	1,164436254	4,201698326	6,575236438
SNORD39	10,33648172	6,279647045	1,342422988	2,89905E-06	1,16496E-05	3,711554302	0,127324192	3,801987081	5,626570919	1,706104906	0	0,381972575	0
eca-miR-374a	7,83256687	-5,967523385	1,343687713	8,94779E-06	3,22022E-05	0	9,350889486	0	0	0	3,881454179	13,36904013	10,80217415
ENSECAT00000089722	7,651745576	5,837980863	1,34767681	1,47838E-05	5,04344E-05	2,79746128	0,129381806	2,715705058	3,483115331	2,193563451	0,388145418	0	0
ENSECAT00000104855	3,842099483	3,933032883	1,348338447	0,003534749	0,006449194	1,321521329	0,256705998	1,357852529	1,87552364	0,731187817	0,388145418	0,381972575	0
SNORD18	7,184408984	6,750533367	1,34912962	5,62633E-07	3,02069E-06	2,765191045	0	2,715705058	2,411387537	3,168480541	0	0	0
SNORD104	7,043982617	5,731881889	1,35547386	2,35054E-05	7,62179E-05	2,662961427	0,156553249	1,629423035	2,947251434	3,412209813	0	0	0,469659746
eca-miR-28-5p	6,274767741	-5,65450301	1,358152347	3,13572E-05	9,97038E-05	0	7,561995288	0	0	0	4,269599597	11,84114983	6,575236438
eca-miR-340-5p	5,865054458	-4,529319027	1,358467751	0,000855642	0,00184357	0,090523502	6,562040176	0,271570506	0	0	5,822181269	9,167341803	4,696597456
Equus_caballus_tRNA-Leu-CAA-3-2	5,663845117	-4,490117048	1,360925813	0,000969226	0,002061178	0,081243091	6,38890612	0	0	0,243729272	4,657745015	8,403396653	6,105576693
Equus_caballus_tRNA-Arg-TCT-2-1	6,555410736	-4,709652945	1,363165479	0,000550418	0,001251819	0,090523502	7,881394521	0,271570506	0	0	3,493308761	14,51495786	5,635916947
Equus_caballus_tRNA-Arg-CCT-6-1	5,628649681	-4,472217545	1,365543066	0,001056444	0,00220373	0,090523502	6,428543141	0,271570506	0	0	4,657745015	9,931286953	4,696597456
eca-miR-29b	5,469874741	-4,418256905	1,36892937	0,001248651	0,002580021	0,08931065	6,023514352	0	0,267931949	0	5,822181269	8,021424078	4,22693771
eca-miR-148b-3p	6,111204924	-5,621382545	1,370595925	4,10632E-05	0,000127471	0	7,528651003	0	0	0	3,493308761	12,98706755	6,105576693
eca-miR-106b	7,650364055	-5,931766066	1,371398501	1,52296E-05	5,1686E-05	0	9,175697816	0	0	0	2,328872507	12,98706755	12,21115339
ENSECAT00000066986	5,903374188	5,49972553	1,37831835	6,60258E-05	0,000190515	2,308144534	0,127324192	2,172564047	1,339659743	3,412209813	0	0,381972575	0
ENSECAT00000104761	6,021271305	5,480829044	1,378733552	7,03014E-05	0,000200206	2,185996146	0,156553249	2,172564047	2,679319485	1,706104906	0	0	0,469659746
MIR199B	6,138207989	-5,625856555	1,37899795	4,50997E-05	0,000138687	0	7,582993888	0	0	0	2,717017925	12,98706755	7,044896184
ENSECAT00000098850	3,39980095	3,721916386	1,382577448	0,007102219	0,012020551	1,152180441	0,28387744	1,629423035	1,339659743	0,487458545	0	0,381972575	0,469659746
SNORA68	6,440959929	5,585245493	1,392728567	6,06442E-05	0,000178115	2,301935177	0,127324192	2,715705058	3,215183382	0,974917089	0	0,381972575	0
eca-miR-15b	5,483783114	-5,459168456	1,394439355	9,04208E-05	0,000253968	0	6,689666932	0	0	0	2,328872507	10,6952321	7,044896184
Equus_caballus_tRNA-Ala-TGC-1-1	4,915897561	-5,292707397	1,394573606	0,000147515	0,000394378	0	5,773283761	0	0	0	3,105163343	7,639451503	6,575236438
ENSECAT00000049874	5,400006814	5,345026834	1,396493603	0,000129471	0,000348986	2,051496293	0,156553249	1,086282023	2,143455588	2,924751268	0	0	0,469659746
Equus_caballus_tRNA-Gln-TTG-1-1	5,133018595	-4,338479229	1,396738812	0,00189541	0,003728209	0,090523502	6,063453938	0,271570506	0	0	2,328872507	10,6952321	5,166257202
MIR199A2	4,552840525	-5,183542931	1,398574848	0,000210306	0,000533917	0	5,280567802	0	0	0	4,269599597	6,875506352	4,696597456
MIR185	4,306317248	-4,053266138	1,403728876	0,003883175	0,007026186	0,08931065	4,73792675	0	0,267931949	0	3,493308761	6,493533777	4,22693771
eca-miR-103	4,243789619	-5,079737587	1,411218893	0,000318782	0,000776216	0	4,896537612	0	0	0	3,881454179	6,111561202	4,696597456
SNORD96	5,056287013	6,234734982	1,417364521	1,0884E-05	3,79202E-05	1,905145229	0	1,086282023	2,679319485	1,949834179	0	0	0
eca-miR-660	4,784280444	-5,272188959	1,433297772	0,000234736	0,000589089	0	6,059338709	0	0	0	1,552581672	11,45917725	5,166257202
ENSECAT00000032950	4,327489756	5,009670185	1,436012517	0,000485561	0,001123825	1,57331816	0,127324192	1,357852529	2,143455588	1,218646362	0	0,381972575	0
SNORD69	4,327489756	5,009670185	1,436012517	0,000485561	0,001123825	1,57331816	0,127324192	1,357852529	2,143455588	1,218646362	0	0,381972575	0
eca-miR-424	4,456785371	-5,155502919	1,436449695	0,000331874	0,000799181	0	5,383080729	0	0	0	1,552581672	8,021424078	6,575236438
SNORD68	4,114881992	4,915747323	1,441174555	0,000647414	0,001432622	1,485220363	0,156553249	1,629423035	1,607591691	1,218646362	0	0	0,469659746
eca-miR-34a	3,707653936	-4,895922676	1,442645082	0,00068952	0,001520659	0	4,449934081	0	0	0	2,717017925	6,875506352	3,757277965
ENSECAT00000127610	4,156713109	4,952106687	1,443789101	0,00060372	0,001358888	1,546689779	0,129381806	0,814711517	1,87552364	1,949834179	0,388145418	0	0
eca-miR-503	4,202697528	-5,083572234	1,447576122	0,000445112	0,001041245	0	5,266164502	0	0	0	1,552581672	9,549314378	4,696597456
ENSECAT00000008746	3,596348101	-3,787980155	1,448118985	0,008902039	0,014724332	0,081243091	3,748562273	0	0	0,243729272	3,493308761	3,055780601	4,696597456
Equus_caballus_tRNA-Sup-TCA-1-1	3,530785417	-4,830395372	1,45849102	0,000926604	0,001976955	0	4,239037947	0	0	0	3,493308761	6,875506352	2,348298728
Equus_caballus_tRNA-Arg-TCT-4-1	3,288620654	-3,629515868	1,462622355	0,013082607	0,020598816	0,090523502	3,379055276	0,271570506	0	0	3,881454179	3,437753176	2,817958474
ENSECAT00000093541	4,131438458	5,964439995	1,46421303	4,63162E-05	0,000141103	1,633997132	0	2,172564047	0,535863897	2,193563451	0	0	0
eca-miR-107a	3,606618747	-3,802666006	1,466995678	0,009537947	0,015502122	0,08931065	4,257978933	0	0,267931949	0	1,552581672	8,403396653	2,817958474
Equus_caballus_tRNA-Leu-CAA-2-2	3,728505353	-3,825865552	1,467651134	0,009139408	0,015003288	0,090523502	4,078552141	0,271570506	0	0	1,164436254	4,965643477	6,105576693
ENSECAT00000111875	3,789414313	4,84509832	1,469364732	0,000975809	0,002067891	1,462230539	0,127324192	1,900993541	0,535863897	1,949834179	0	0,381972575	0
SNORD95	3,868089365	5,831005355	1,478428264	8,01146E-05	0,000227165	1,41204483	0	1,629423035	1,87552364	0,731187817	0	0	0
ENSECAT00000112923	3,678770925	4,790001613	1,480343908	0,001213297	0,002514903	1,390267859	0,127324192	2,172564047	0,535863897	1,462375634	0	0,381972575	0
MIR29A	2,960367392	-3,501279112	1,480678683	0,018047372	0,02698865	0,081243091	3,147463107	0	0	0,243729272	2,717017925	3,437753176	3,287618219
eca-miR-106a	3,379963032	-4,744876992	1,483247973	0,001379159	0,002814172	0	3,924056507	0	0	0	1,552581672	4,583670902	5,635916947
CD63	3,398594995	5,666376442	1,492928968	0,00014736	0,000394378	1,294892948	0	0,814711517	1,607591691	1,462375634	0	0	0
ENSECAT00000133666	3,195092549	4,585188149	1,493079532	0,002133714	0,004171889	1,208008003	0,127324192	1,357852529	0,803795846	1,462375634	0	0,381972575	0
Equus_caballus_tRNA-Glu-CTC-6-1	3,523400479	5,730525438	1,494942417	0,000126448	0,000342247	1,380987448	0	1,900993541	0,535863897	1,706104906	0	0	0
ENSECAT00000136590	2,932679039	4,463978896	1,522065885	0,003358747	0,006145193	1,118697353	0,127324192	1,357852529	0,535863897	1,462375634	0	0,381972575	0
SNORD81	2,514952566	-3,244363705	1,526858333	0,033598105	0,047326363	0,081243091	2,634051112	0	0	0,243729272	1,94072709	2,673808026	3,287618219
ENSECAT00000110724	2,929078715	5,454983275	1,527009138	0,000353817	0,000848219	1,126764912	0	1,357852529	0,803795846	1,218646362	0	0	0
eca-miR-19a	2,971632371	-4,595871628	1,53199092	0,002700381	0,005068051	0	3,844719687	0	0	0	1,164436254	8,021424078	2,348298728
eca-miR-31	2,574874202	-3,21881764	1,534908102	0,035986923	0,050474164	0,08931065	2,535955977	0	0,267931949	0	1,94072709	1,909862876	3,757277965
eca-miR-196b	2,729486458	-3,357905623	1,537415678	0,028953179	0,04095968	0,08931065	3,107945979	0	0,267931949	0	0,776290836	5,729588627	2,817958474
Equus_caballus_tRNA-Arg-TCT-1-1	2,50816504	-4,307162991	1,54445196	0,005290421	0,00929015	0	2,738319089	0	0	0	3,105163343	2,291835451	2,817958474
ENSECAT00000147838	3,163613914	5,563730895	1,546883707	0,000322236	0,000781722	1,203156593	0	0,271570506	1,87552364	1,462375634	0	0	0
SNORD33	2,707813848	5,339932585	1,559286141	0,000615703	0,001376402	1,033815705	0	0,543141012	1,339659743	1,218646362	0	0	0
Equus_caballus_tRNA-Arg-TCG-2-1	2,228723192	-3,060543921	1,560037326	0,049781093	0,067953705	0,081243091	2,348116057	0	0	0,243729272	1,552581672	2,673808026	2,817958474
eca-miR-17	2,335282224	-4,207384586	1,561020462	0,007032986	0,011957459	0	2,634051112	0	0	0	1,94072709	2,673808026	3,287618219
ENSECAT00000147919	2,725130387	4,350961131	1,562891688	0,005370673	0,009405859	1,024535294	0,127324192	0,271570506	1,339659743	1,462375634	0	0,381972575	0
eca-miR-188-5p	2,244561367	-4,172499721	1,572779654	0,00797926	0,013401065	0	2,700859575	0	0	0	1,552581672	4,201698326	2,348298728
Equus_caballus_tRNA-Leu-TAA-1-1	2,313221793	-4,230623222	1,618629368	0,008956576	0,014777222	0	2,844764574	0	0	0	2,717017925	5,347616052	0,469659746
ENSECAT00000103649	2,539955053	4,210808171	1,636760606	0,010092392	0,016322264	0,934011792	0,156553249	0	1,339659743	1,462375634	0	0	0,469659746
SNORD83B	7,583918907	6,823683243	2,136454541	0,001403508	0,002846124	2,689444713	0	4,073557587	3,751047279	0,243729272	0	0	0
