# Supplementary material for: Determination of the miRNA profile of extracellular vesicles from equine mesenchymal stem cells after different treatments
Source: Stem Cell Res Ther. 2025 Apr 5;16:162. doi: 10.1186/s13287-025-04287-5 (PMC11972531; doi:10.1186/s13287-025-04287-5)
Supplement: Supplementary file 5 — Supplementary Material 5 [file 13287_2025_4287_MOESM5_ESM.txt]

name	baseMean	log2FoldChange	lfcSE	pvalue	padj	tpm_NK	tpm_shockwave	tpm_NK_1-smallRNA_Seq	tpm_NK_2-smallRNA_Seq	tpm_NK_3-smallRNA_Seq	tpm_Pfd38_17_Shockwave-smallRNA_Seq	tpm_Pfd5_09_Shockwave-smallRNA_Seq	tpm_Pfd8_18_Shockwave-smallRNA_Seq
ENSECAT00000097889	2539,773567	2,140381916	0,297664951	6,45194E-13	9,36998E-12	844,3534939	429,9870715	860,3353624	787,9878605	884,7372586	497,4913562	414,5875644	377,8822939
ENSECAT00000083102	2575,133749	2,171473805	0,2979472	3,14319E-13	5,02125E-12	861,5528628	428,6914108	847,5715486	798,9730704	938,1139693	503,3137518	418,9587228	363,8017578
ENSECAT00000138118	2030,799417	1,910076204	0,299220855	1,73086E-10	1,72816E-09	654,7952448	390,9933069	626,7847274	628,8362831	708,764724	456,4111206	379,618297	336,950503
ENSECAT00000091965	2421,342274	2,027051992	0,299581594	1,32139E-11	1,38421E-10	793,4311242	436,3685029	760,1258458	764,677781	855,4897459	492,6393598	443,1682156	373,2979333
ENSECAT00000077667	2581,079683	2,127679326	0,301484463	1,69716E-12	2,30742E-11	857,6903939	439,8901788	848,9294012	804,0637774	920,0780031	502,0198861	450,9018036	366,7488468
ENSECAT00000089471	2306,13644	2,056098371	0,303235636	1,19736E-11	1,27519E-10	757,3111357	409,4707068	741,6590514	735,4731986	794,8011571	475,8191059	404,8365187	347,7564958
ENSECAT00000082187	2402,28868	1,989825461	0,305317229	7,16131E-11	7,26362E-10	783,3171094	442,4963003	765,0141149	744,3149529	840,6222603	511,7238787	453,9279902	361,8370319
Equus_caballus_tRNA-Asp-GTC-1-1	4779,988278	2,347156197	0,306602798	1,92765E-14	3,3291E-13	1633,130281	714,7951484	1385,00958	1649,121143	1865,260121	728,4463811	677,5295558	738,4095085
ENSECAT00000128635	2308,711296	2,06185342	0,312451078	4,14041E-11	4,26729E-10	758,2925629	408,5594693	739,7580578	743,2432251	791,8764059	472,5844417	424,0023672	329,0915991
Equus_caballus_tRNA-Val-CAC-1-2	485,3130134	-3,316235729	0,325277566	2,0854E-24	1,66572E-22	18,14226505	402,1450572	16,29423035	17,41557665	20,71698815	423,4175457	416,2687792	366,7488468
Equus_caballus_tRNA-Glu-TTC-3-1	1214,157506	-1,415614299	0,327875495	1,57781E-05	7,8767E-05	136,8138635	802,0965674	107,5419203	126,1959477	176,7037225	770,8204823	757,8916222	877,5775977
Equus_caballus_tRNA-Glu-TTC-2-1	19707,96519	1,87831907	0,330250918	1,28874E-08	9,46556E-08	6387,225161	3853,308892	7701,196404	4469,104901	6991,374177	4309,219666	3866,793991	3383,91302
Equus_caballus_tRNA-Val-AAC-1-3	447,446294	-3,502426757	0,331467881	4,26493E-26	3,89328E-24	14,90953423	375,2629127	12,49224327	14,20039327	18,03596615	403,686094	365,8323358	356,2703083
Equus_caballus_tRNA-Glu-TTC-2-3	19690,2769	1,888547963	0,333068525	1,42674E-08	1,03601E-07	6393,514548	3825,136082	7761,756627	4414,982647	7003,80437	4197,623751	3887,977297	3389,807198
Equus_caballus_tRNA-Val-CAC-1-9	481,0264507	-3,308472113	0,333271871	3,16884E-23	1,44635E-21	18,06102196	398,2012358	16,29423035	17,41557665	20,47325888	413,713553	435,0983847	345,7917698
Equus_caballus_tRNA-Val-CAC-1-5	483,8838536	-3,390786737	0,334296529	3,5581E-24	2,06693E-22	17,22560123	402,328242	16,56580085	16,34384886	18,76715397	411,4492881	444,1769445	351,3584934
Equus_caballus_tRNA-Val-CAC-1-8	493,8663581	-3,19840368	0,334304875	1,09706E-21	3,18647E-20	19,87000183	406,4740034	17,65208288	19,29110029	22,66682233	436,3562025	443,1682156	339,8975919
Equus_caballus_tRNA-Glu-TTC-4-1	19746,93011	1,875380888	0,334876682	2,14088E-08	1,52181E-07	6401,039857	3866,101726	7798,961786	4385,242201	7018,915585	4299,192207	3889,658512	3409,454458
Equus_caballus_tRNA-Val-CAC-1-3	492,1852298	-3,344782692	0,335663224	2,17534E-23	1,06926E-21	18,11684952	407,974876	16,02265984	16,87971276	21,44817597	413,3900866	454,2642332	356,2703083
Equus_caballus_tRNA-Glu-TTC-2-2	19660,1199	1,869557985	0,33571759	2,56439E-08	1,76198E-07	6366,012016	3864,2128	7781,581274	4361,396258	6955,058516	4367,767089	3830,479751	3394,391559
Equus_caballus_tRNA-Glu-TTC-2-4	19637,20854	1,884039359	0,336916421	2,24458E-08	1,55901E-07	6375,087187	3828,387187	7769,632171	4349,875184	7005,754204	4300,486073	3871,165149	3313,51034
Equus_caballus_tRNA-Glu-TTC-4-2	19656,25794	1,887057351	0,337124768	2,17459E-08	1,527E-07	6384,196354	3825,51692	7798,418645	4344,516545	7009,653873	4291,429013	3850,654329	3334,467417
Equus_caballus_tRNA-Ala-CGC-2-1	204,6726501	2,875225332	0,338532412	2,01014E-17	4,01401E-16	73,87799425	22,34961569	74,6818891	64,57159959	82,38049405	22,6426495	20,17457734	24,23162023
Equus_caballus_tRNA-Val-AAC-1-7	449,2465692	-3,405598408	0,339679329	1,1726E-23	6,2441E-22	15,75072903	374,0781767	17,38051237	15,00418912	14,86748561	391,0709035	374,2384097	356,925217
Equus_caballus_tRNA-Val-CAC-1-7	503,6556058	-3,346374286	0,34026097	7,97824E-23	3,18631E-21	18,58453439	417,5919973	15,20794833	17,1476447	23,39801015	424,0644785	460,6528493	368,0586641
Equus_caballus_tRNA-Glu-CTC-1-2	356286,4745	1,966145898	0,341209372	8,29824E-09	6,62822E-08	115388,089	65812,63689	137055,1166	99477,77384	109631,3765	59654,32437	75881,29279	61902,29352
Equus_caballus_tRNA-Glu-CTC-1-3	356089,5994	1,95614891	0,341401733	1,00575E-08	7,65086E-08	115199,5909	66131,809	137157,2271	98681,48009	109760,0656	59756,86323	76106,57557	62531,98819
Equus_caballus_tRNA-Glu-CTC-1-1	355464,0885	1,961151418	0,341464899	9,28232E-09	7,23342E-08	115063,218	65841,89608	137102,0983	98677,72904	109409,8266	59685,37715	75809,00055	62031,31053
Equus_caballus_tRNA-Glu-CTC-1-4	355795,8124	1,960211571	0,34152708	9,49288E-09	7,30837E-08	115159,8814	65936,18552	137232,9953	98698,62773	109548,0211	59738,74911	75932,40172	62137,40573
Equus_caballus_tRNA-Val-AAC-1-5	462,5800945	-3,338068642	0,342397281	1,86093E-22	6,25861E-21	17,121091	384,0845945	13,03538428	16,87971276	21,44817597	409,5084895	391,3868004	351,3584934
Equus_caballus_tRNA-Val-AAC-1-1	457,2527146	-3,322387368	0,343648828	4,12469E-22	1,31784E-20	16,88971319	379,1021197	14,1216663	18,7552364	17,79223688	403,3626275	367,8497935	366,0939381
Equus_caballus_tRNA-Val-CAC-1-1	498,2848902	-3,197082757	0,347035028	3,18423E-20	7,53602E-19	20,02399805	409,294562	15,75108934	21,16662393	23,15428087	421,1532807	446,5306452	360,1997602
Equus_caballus_tRNA-Val-CAC-2-1	486,6637971	-3,394778161	0,3470471	1,34666E-22	5,06185E-21	17,27172597	405,3212178	14,1216663	17,95144055	19,74207106	428,269542	444,8494304	342,8446809
Equus_caballus_tRNA-Val-AAC-1-4	455,8495902	-3,4012347	0,348777703	1,81102E-22	6,25861E-21	16,07057267	379,8838115	12,49224327	17,6835086	18,03596615	405,3034261	383,3169695	351,0310391
Equus_caballus_tRNA-Val-AAC-1-8	443,0891317	-3,550985119	0,349865004	3,3277E-24	2,06693E-22	14,29200483	372,1930358	10,59124973	14,73625717	17,54850761	390,4239707	370,5397372	355,6153997
Equus_caballus_tRNA-Val-CAC-1-6	504,0249651	-3,238844232	0,350965379	2,74739E-20	7,02232E-19	19,81068081	415,0109632	15,20794833	20,09489614	24,12919796	421,8002136	464,0152789	359,2173973
Equus_caballus_tRNA-iMet-CAT-1-3	2439,802587	-2,618044002	0,351352222	9,23986E-14	1,51392E-12	140,0742985	1913,806063	175,7061173	103,1538002	141,362978	2049,806713	1561,848529	2129,762946
Equus_caballus_tRNA-iMet-CAT-1-1	2434,869783	-2,675171569	0,351688493	2,8129E-14	4,73011E-13	135,5056916	1920,535857	170,8178482	94,57997782	141,1192487	2058,21684	1611,612487	2091,778244
Equus_caballus_tRNA-Val-CAC-2-2	488,9121054	-3,336376858	0,353317491	3,62258E-21	1,00645E-19	18,02711646	404,959082	14,1216663	18,7552364	21,20444669	408,5380903	456,6179339	349,7212218
Equus_caballus_tRNA-iMet-CAT-1-10	2428,678786	-2,570249551	0,356164218	5,33532E-13	8,1173E-12	143,7028058	1896,870341	184,3963734	100,4744807	146,2375634	2047,218981	1583,704321	2059,68772
Equus_caballus_tRNA-Val-CAC-4-1	481,8344375	-3,261571459	0,35700307	6,48194E-20	1,47927E-18	18,56298036	397,5686798	14,1216663	20,36282809	21,20444669	411,1258216	436,4433565	345,1368612
Equus_caballus_tRNA-iMet-CAT-1-2	2485,271756	-2,57290887	0,357225265	5,91258E-13	8,78638E-12	146,0964101	1940,254564	189,8277836	109,048303	139,4131438	2062,745369	1634,477008	2123,541314
Equus_caballus_tRNA-Asp-GTC-2-6	2323,502045	3,973953343	0,362337277	5,47335E-28	1,16582E-25	890,3114048	126,5120035	747,0904615	934,5466364	989,2971165	125,5049715	160,0516469	93,97939199
Equus_caballus_tRNA-Asp-GTC-2-2	2340,328142	4,008979504	0,363544777	2,81675E-28	8,9995E-26	899,1969328	124,4538068	757,6817112	928,9200655	1010,989022	120,9764416	159,715404	92,66957468
Equus_caballus_tRNA-Val-AAC-1-2	438,0354419	-3,499498682	0,364318656	7,57169E-22	2,30396E-20	14,50168352	366,9111274	10,31967922	16,61178081	16,57359052	386,5423736	363,8148781	350,3761304
Equus_caballus_tRNA-Val-AAC-1-6	438,794466	-3,413380555	0,364399935	7,45335E-21	1,98445E-19	15,41270548	365,3613949	10,59124973	16,87971276	18,76715397	375,2210489	368,5222795	352,3408564
Equus_caballus_tRNA-iMet-CAT-1-9	2467,743894	-2,571095787	0,365011837	1,86973E-12	2,48908E-11	145,7544344	1926,317061	191,1856361	101,5462085	144,5314585	2050,777112	1595,136582	2133,037489
Equus_caballus_tRNA-Val-CAC-1-4	486,448695	-3,369617724	0,36535886	2,89545E-20	7,11612E-19	17,68615408	403,4718701	12,22067276	17,6835086	23,15428087	399,4810305	444,5131874	366,4213925
Equus_caballus_tRNA-iMet-CAT-1-5	2454,219083	-2,531353849	0,36586679	4,55532E-12	5,52556E-11	148,1233357	1907,967936	194,4444822	106,3689836	143,5565414	2029,751795	1558,822343	2135,32967
Equus_caballus_tRNA-Asp-GTC-2-4	2324,431067	4,027564207	0,368319555	7,84298E-28	1,25292E-25	893,2689031	122,2462832	754,4228652	927,3124738	998,0713703	121,9468409	157,3617033	87,43030544
ENSECAT00000093042	539,9251716	1,083597675	0,370045105	0,00340837	0,009510693	150,9159376	157,5629608	134,4274004	137,7170215	180,6033908	161,7332107	107,9339888	203,021683
Equus_caballus_tRNA-iMet-CAT-1-8	2433,036251	-2,570188255	0,370574814	4,04272E-12	5,06529E-11	143,4496382	1899,523241	193,6297706	100,4744807	136,2446632	2032,339526	1605,560114	2060,670083
Equus_caballus_tRNA-iMet-CAT-1-4	2454,620151	-2,605103205	0,371332966	2,29054E-12	2,98705E-11	141,3959391	1922,982919	190,3709246	103,4217321	130,3951607	2058,863772	1592,110395	2117,97459
Equus_caballus_tRNA-Asp-GTC-2-1	2353,891345	3,965146985	0,372301884	1,73703E-26	1,84993E-24	902,2638525	128,9573037	751,7071601	943,1204587	1011,963939	129,0631022	166,776506	91,03230304
Equus_caballus_tRNA-Asp-GTC-2-3	2352,88787	4,011180826	0,373896937	7,51747E-27	9,60733E-25	904,8981302	125,0166247	738,6717758	940,1732073	1035,849407	123,2407066	162,7415906	89,06757708
Equus_caballus_tRNA-iMet-CAT-1-6	2461,653693	-2,545711833	0,374449571	1,05682E-11	1,14459E-10	146,9104634	1917,554368	199,6043218	106,1010516	135,0260169	2063,392302	1585,049293	2104,221508
Equus_caballus_tRNA-iMet-CAT-1-7	2434,373021	-2,612941708	0,377705907	4,58302E-12	5,52556E-11	140,2850086	1908,722034	190,3709246	93,50825003	136,9758511	2046,248582	1577,988191	2101,929328
Equus_caballus_tRNA-Asp-GTC-2-5	2329,461807	3,880489853	0,382053028	3,08609E-24	2,06693E-22	888,1970139	134,1608839	750,6208781	938,5656156	975,4045479	117,418311	182,243682	102,8206588
Equus_caballus_tRNA-Val-TAC-2-1	399,0363941	-2,068202141	0,388219606	9,96272E-08	6,36618E-07	31,42516999	294,622833	20,91092895	35,09908525	38,26549576	333,4938805	222,5928367	327,7817818
Equus_caballus_tRNA-Glu-CTC-2-1	137,3023264	2,72189501	0,395293304	5,74796E-12	6,67809E-11	49,08455573	16,62499682	60,28865229	34,56322136	52,40179355	21,67225024	14,12220414	14,08053608
Equus_caballus_tRNA-Leu-TAG-1-1	133,3738419	1,552994048	0,39652119	8,98262E-05	0,00038783	40,56576307	30,69579482	45,89541548	35,09908525	40,70278848	26,52424656	40,34915469	25,21398322
Equus_caballus_tRNA-Gly-CCC-3-1	46768,99635	-1,104898109	0,398884308	0,005606122	0,013938958	6099,376202	29211,90704	4687,578501	6097,595284	7512,95482	33693,55632	17262,04086	36680,12395
Equus_caballus_tRNA-Gly-CCC-3-2	46429,67701	-1,104122083	0,400098926	0,005786815	0,014150444	6056,822252	28996,42869	4622,130009	6080,715571	7467,621175	33479,42155	17109,38656	36400,47795
Equus_caballus_tRNA-Gly-CCC-1-1	46381,39281	-1,090156567	0,400608804	0,006503563	0,015320177	6090,232038	28878,4643	4610,452477	6140,464396	7519,77924	33373,9715	17075,42602	36185,99537
Equus_caballus_tRNA-Gly-CCC-1-2	46527,84853	-1,116845152	0,401156252	0,005368225	0,013612284	6036,313508	29143,13174	4616,427028	6018,555359	7473,958137	33752,75068	17063,32127	36613,32327
Equus_caballus_tRNA-Leu-AAG-1-6	134,1701335	2,070471393	0,403598081	2,89692E-07	1,77993E-06	44,53337464	23,50905148	55,9435242	31,34803797	46,30856175	23,93651519	28,58065124	18,00998801
ENSECAT00000041536	181,4755342	2,896343469	0,404227668	7,77132E-13	1,10353E-11	64,91020976	19,66024299	67,34948544	63,76780374	63,61334008	22,31918308	24,54573577	12,11581012
Equus_caballus_tRNA-Leu-AAG-1-4	139,07651	2,206549211	0,40635229	5,63103E-08	3,78761E-07	47,08011972	22,33603001	53,22781914	35,3670172	52,64552283	16,49678749	28,24440828	22,26689427
Equus_caballus_tRNA-Leu-AAG-1-3	138,6821381	2,147923723	0,407162352	1,32503E-07	8,30094E-07	46,23834454	23,10570365	55,9435242	36,70667694	46,06483247	19,40798529	30,26186601	19,64725965
Equus_caballus_tRNA-Glu-TTC-1-1	254378,8425	2,037840549	0,407597767	5,74386E-07	3,39845E-06	83930,4351	45521,91437	106276,4017	60147,50725	85367,39629	51049,7941	27759,88218	57756,06683
Equus_caballus_tRNA-Val-TAC-1-1	462,0358937	-2,349939356	0,40760661	8,15543E-09	6,5966E-08	31,14446416	353,0177697	17,92365338	34,56322136	40,94651775	393,9821013	276,0554666	389,0157411
Equus_caballus_tRNA-Gly-CCC-5-1	287,8242728	-2,27661092	0,422667664	7,19266E-08	4,64253E-07	20,49803737	215,5482616	12,49224327	19,02316834	29,9787005	175,3188004	267,6493927	203,6765917
Metazoa	202,9422809	1,703098378	0,422739718	0,001293985	0,003696004	60,76834865	50,31701711	63,27592785	51,35362346	67,67549462	58,22395586	56,48881656	36,23827891
Equus_caballus_tRNA-Gly-GCC-1-6	44671,84349	-1,198948701	0,425461677	0,004832463	0,012451385	5579,711945	28506,46149	4332,092709	5439,554418	6967,488709	33774,42293	14807,13104	36937,8305
Equus_caballus_tRNA-Gly-GCC-1-7	43429,48873	-1,121843002	0,425919858	0,008440294	0,018096062	5630,691181	27260,18443	4367,668445	5467,955205	7056,449893	32313,00164	14131,95519	35335,59648
Equus_caballus_tRNA-Gly-GCC-1-8	44492,36977	-1,198514006	0,425951629	0,004896994	0,012566984	5559,235861	28386,28903	4327,747581	5403,919469	6946,040533	33561,90549	14707,26688	36889,69472
Equus_caballus_tRNA-Gly-GCC-1-9	43820,60827	-1,121816696	0,42607772	0,008466122	0,018096062	5677,459963	27501,68642	4357,620336	5586,381126	7088,378428	32505,14069	14342,10703	35657,81154
Equus_caballus_tRNA-Gly-GCC-1-3	43879,70356	-1,16478003	0,426124922	0,006267961	0,014944878	5568,91441	27794,57359	4304,935658	5470,634524	6931,173047	32830,54791	14449,36854	36103,80433
Equus_caballus_tRNA-Arg-CCG-2-1	466,1743934	-2,638976001	0,426176983	5,93276E-10	5,57505E-09	26,17768361	361,1705892	28,2433326	25,18560316	25,10411505	254,2446072	519,4953666	309,7717938
Equus_caballus_tRNA-Gly-GCC-1-5	44057,34681	-1,169595778	0,426611143	0,006114133	0,01468771	5579,286643	27937,18555	4295,43069	5483,227326	6959,201913	33031,74402	14513,59094	36266,22168
Equus_caballus_tRNA-Gly-GCC-1-10	44310,62222	-1,166754281	0,426654801	0,006244542	0,014944804	5621,330543	28073,04733	4273,161909	5531,455077	7059,374644	33005,86671	14698,18832	36515,08697
Equus_caballus_tRNA-Gly-GCC-1-4	44111,27465	-1,153314649	0,427172231	0,006936406	0,0157176	5629,627703	27878,0788	4349,744792	5525,828506	7013,309812	33060,53254	14408,01065	36165,6932
Equus_caballus_tRNA-Gly-GCC-1-1	44171,54796	-1,164804652	0,427529336	0,006439849	0,015297633	5607,60425	27978,0254	4297,874825	5511,628113	7013,309812	33011,68911	14518,63458	36403,7525
Equus_caballus_tRNA-Leu-AAG-1-2	128,5635296	2,056670973	0,428437989	1,58354E-06	9,19893E-06	42,37759106	22,47314758	49,69740256	34,29528941	43,14008121	16,82025391	31,60683784	18,99235099
Equus_caballus_tRNA-Gly-GCC-1-2	44113,31094	-1,165639501	0,428488636	0,006521265	0,015320177	5595,125372	27948,05509	4304,120947	5521,809527	6959,445643	33025,59816	14417,7617	36400,80541
Equus_caballus_tRNA-Cys-GCA-3-1	156,1548194	1,825092447	0,43282851	2,47943E-05	0,000120943	49,23451446	31,07118019	50,51211408	50,63913827	46,55229102	25,55384729	45,39279902	22,26689427
ENSECAT00000014519	55,18068542	1,343510898	0,434939102	0,002008563	0,005997531	16,30978222	14,33279114	20,63935844	10,98520989	17,30477834	18,1141196	12,44098936	12,44326444
eca-miR-23a	278,6677619	-3,425238912	0,441014632	8,05421E-15	1,42962E-13	9,589621266	231,8513666	5,15983961	13,12866548	10,48035871	232,572357	211,4968191	251,4849235
Equus_caballus_tRNA-Glu-CTC-4-1	409,2108241	3,082632938	0,442328061	3,18952E-12	4,07621E-11	151,2120527	39,15716822	196,0739052	93,77618198	163,786071	35,90477278	26,22695055	55,33978135
Equus_caballus_tRNA-Cys-GCA-3-3	160,9178511	2,06268225	0,44243423	3,12966E-06	1,73132E-05	52,58575511	28,29074612	53,49938965	53,31845775	50,93941792	28,14157866	40,68539764	16,04526205
Equus_caballus_tRNA-Leu-CAG-2-1	76,79229586	-2,676648647	0,443918212	1,64367E-09	1,43878E-08	4,264543229	60,36875126	5,702980622	2,947251434	4,14339763	59,51782154	66,57610523	55,01232702
Equus_caballus_tRNA-Cys-GCA-4-4	155,8385619	2,09279699	0,444097571	2,44731E-06	1,38392E-05	51,54113247	26,78069427	61,37493431	42,06531591	51,18314719	22,31918308	40,01291173	18,00998801
Equus_caballus_tRNA-Leu-AAG-1-5	132,7413389	2,07410617	0,444967679	3,14293E-06	1,73132E-05	44,32435418	23,03862417	48,88269105	32,41976577	51,67060574	18,43758602	34,63302444	16,04526205
Equus_caballus_tRNA-Leu-AAG-1-1	132,8906198	2,140649868	0,445155995	1,51867E-06	8,90302E-06	44,35806021	22,04983483	47,52483852	37,77840474	47,77093738	13,5855897	31,60683784	20,95707696
Equus_caballus_tRNA-Val-TAC-3-1	381,7405517	-2,562049855	0,450122392	1,25636E-08	9,33507E-08	22,13661919	302,0925223	14,39323681	30,81217408	21,20444669	428,9164748	222,9290796	254,4320125
ENSECAT00000091788	127,6368088	3,772701431	0,450623844	5,65646E-17	1,0953E-15	48,24766831	7,926605064	51,3268256	46,62015904	46,79602029	7,763194114	11,43226049	4,584360585
Equus_caballus_tRNA-Thr-TGT-3-2	119,0062329	1,290343547	0,45761658	0,004806789	0,012435376	35,36313649	31,19489583	35,03259525	23,04214757	48,01466665	25,23038087	21,85579212	46,4985145
Equus_caballus_tRNA-Cys-GCA-13-1	157,3492033	2,062599084	0,459403312	7,13119E-06	3,82927E-05	51,22803479	27,45743903	55,12881268	52,24672996	46,30856175	21,99571666	42,36661242	18,00998801
Equus_caballus_tRNA-Trp-CCA-2-1	45,41202237	-1,016010277	0,46210235	0,027901441	0,04805666	6,152340488	27,49066424	6,51769214	5,35863897	6,580690353	24,25998161	22,19203508	36,01997602
Equus_caballus_tRNA-Glu-CTC-5-1	68,37044208	2,698524528	0,462549024	5,41046E-09	4,43242E-08	23,9402889	8,260976841	25,52762755	24,11387537	22,17936378	6,79279485	11,76850345	6,221632222
Equus_caballus_tRNA-Thr-TGT-2-1	135,9939781	2,371182035	0,462624923	2,96756E-07	1,80597E-06	47,09831251	20,08854755	57,30137673	31,34803797	52,64552283	21,67225024	10,75977458	27,83361784
Equus_caballus_tRNA-Leu-CAG-1-1	83,21127968	-2,929607766	0,467609368	3,72646E-10	3,55404E-09	3,986118016	66,62876754	5,15983961	2,411387537	4,387126902	58,54742228	83,05201006	58,28687029
Equus_caballus_tRNA-Cys-GCA-4-2	157,9122941	2,065783493	0,473314777	1,27412E-05	6,56585E-05	51,57978063	27,57166213	53,77096015	51,97879801	48,98958374	23,61304876	43,71158424	15,39035339
Equus_caballus_tRNA-Cys-GCA-4-1	157,2518816	2,069655501	0,475895373	1,36777E-05	6,88195E-05	51,42457157	27,4513344	55,40038319	50,37120632	48,5021252	24,90691445	43,03909833	14,40799041
Equus_caballus_tRNA-Leu-TAG-2-1	377,9100353	1,175158297	0,477591178	0,013870698	0,026537054	105,8902378	103,4723527	95,04967703	117,0862615	105,5347749	52,40156027	149,6281153	108,3873824
ENSECAT00000114229	70562,87247	2,846874223	0,478298466	2,64744E-09	2,25562E-08	25337,90294	7800,09821	13734,67833	30131,62693	32147,40356	6826,111892	11553,98044	5020,202295
Equus_caballus_tRNA-Thr-TGT-3-1	111,4293202	1,208377897	0,478641165	0,011582976	0,022969855	32,63306379	30,59244434	34,76102474	19,02316834	44,1149983	29,75891077	17,4846337	44,53378854
eca-miR-125b-5p	237,0803443	-3,781589837	0,479901609	3,27571E-15	5,98052E-14	6,432346588	200,5170637	3,801987081	9,645550146	5,849502536	187,9339909	252,1822168	161,4349835
Equus_caballus_tRNA-Ala-AGC-5-1	496,8482135	1,281840499	0,482110511	0,007841705	0,017278792	149,9212768	131,3090738	147,4627847	71,00196635	231,2990795	122,2703073	82,7157671	188,941147
Equus_caballus_tRNA-Cys-GCA-4-3	156,5728332	2,207695662	0,484988502	5,31238E-06	2,87679E-05	51,77275669	25,15991614	53,49938965	55,99777724	45,8211032	19,73145171	40,68539764	15,06289906
Equus_caballus_tRNA-Ala-CGC-5-1	482,589173	1,422069772	0,485241072	0,003382581	0,009480128	148,9991812	119,096538	154,2520473	73,14542194	219,6000744	115,154046	68,25732001	173,8782479
ENSECAT00000093141	233,4738685	4,36671291	0,489906875	4,9512E-19	1,05461E-17	94,34221368	9,894285964	90,97611945	51,17500216	140,8755194	11,32132475	13,44971823	4,911814912
Equus_caballus_tRNA-Ala-AGC-5-4	519,3835557	1,355213164	0,49032285	0,005711153	0,01409045	158,6094882	132,3526572	161,8560215	76,09267337	237,8797698	123,2407066	77,67212277	196,1451422
Equus_caballus_tRNA-Ala-AGC-4-2	483,9711883	1,412705568	0,490471319	0,003972943	0,010803024	149,2889445	119,8949398	159,1403164	69,12644271	219,6000744	113,2132475	71,28350661	175,1880652
Equus_caballus_tRNA-Cys-GCA-3-2	164,6839308	2,183794913	0,490576066	8,52761E-06	4,54095E-05	54,54998554	26,91222369	66,26320342	50,10327437	47,28347884	23,28958234	43,03909833	14,40799041
Equus_caballus_tRNA-Gly-TCC-2-1	282,375679	-1,594440783	0,494497503	0,001262521	0,003993815	28,95674204	194,3757913	20,91092895	28,66871849	37,29057867	231,9254242	81,70703824	269,4949115
Equus_caballus_tRNA-Ala-AGC-5-3	503,5682358	1,342634509	0,496401934	0,006835939	0,015638531	153,8567504	129,3116064	163,213874	65,10746349	233,2489136	124,5345723	80,02582346	183,3744234
Equus_caballus_tRNA-Glu-CTC-7-1	35,90900875	2,688893266	0,496590836	6,13896E-08	4,04412E-07	12,68533581	4,394320155	14,66480731	10,71727794	12,67392216	4,5285299	5,379887291	3,274543275
Equus_caballus_tRNA-Ala-AGC-5-2	494,6333442	1,219717359	0,497826486	0,014282237	0,027161755	147,3518192	134,7787799	154,2520473	64,30366764	223,4997427	126,4753708	82,04328119	195,8176878
Equus_caballus_tRNA-Cys-GCA-5-1	157,8161891	2,013228708	0,498296727	5,34009E-05	0,000249074	50,76290785	28,25345316	62,18964583	50,37120632	39,72787139	21,34878381	45,72904198	17,68253368
Equus_caballus_tRNA-Gly-CCC-2-1	26391,0078	-1,790830784	0,499852621	0,000340038	0,001213879	2364,879086	18958,7284	2087,290908	2951,002481	2056,343871	26665,60138	22737,42115	7473,162662
ENSECAT00000145217	19492,40371	1,018738814	0,502754613	0,042732597	0,069304897	5279,879589	5817,47387	4414,107001	5997,924599	5427,607166	4622,335162	9963,551264	2866,535183
Equus_caballus_tRNA-Cys-GCA-7-1	155,4383074	2,233430027	0,506577684	1,03916E-05	5,48781E-05	51,67458804	24,80213341	55,12881268	53,5863897	46,30856175	24,25998161	39,34042582	10,80599281
Equus_caballus_tRNA-Ala-AGC-4-1	492,1823132	1,412550526	0,509625077	0,005575677	0,013917414	152,164868	121,7361121	157,2393229	69,66230661	229,5929746	110,3020497	68,25732001	186,6489667
Equus_caballus_tRNA-Ala-TGC-2-1	75,75525211	-1,314742329	0,511230793	0,010119477	0,02085918	9,318817732	49,53042458	7,875544669	3,751047279	16,32986125	55,63622449	35,97799626	56,97705298
Equus_caballus_tRNA-Ala-AGC-1-1	483,6294342	1,470487246	0,511974342	0,004076387	0,010990764	150,703415	116,3259001	161,3128805	70,46610246	220,3312622	109,6551169	60,85997498	178,4626085
Equus_caballus_tRNA-Ala-CGC-3-1	475,5901376	1,334447528	0,517350652	0,009897584	0,020476256	145,1124212	122,3905043	152,8941948	61,62434816	220,8187207	112,5663147	69,26604888	185,3391494
Equus_caballus_tRNA-Ala-AGC-2-1	667,4105635	1,969632226	0,52596672	0,000180548	0,000721065	227,2902173	123,5909717	234,636917	91,63272639	355,6010084	127,7692365	63,88616158	179,1175171
Equus_caballus_tRNA-Lys-TTT-1-1	233,0861884	-1,988784244	0,526285847	0,000157519	0,000645224	18,95398336	168,3432155	18,19522389	20,63076003	18,03596615	149,1180203	73,97345026	281,938176
Y	3335,581525	3,303063562	0,529234824	1,38035E-05	6,30101E-05	1199,211891	310,4096674	916,1702584	1549,879149	1131,586266	289,9553002	370,3379914	270,9357106
Equus_caballus_tRNA-Lys-TTT-1-6	231,2182868	-2,225570788	0,531468709	2,81938E-05	0,000136483	16,52640633	172,6489127	12,76381377	19,02316834	17,79223688	162,3801436	73,30096434	282,2656303
Equus_caballus_tRNA-Lys-TTT-1-4	233,3828998	-2,118660839	0,531663898	6,74907E-05	0,000310263	17,94629578	171,5764996	16,02265984	16,61178081	21,20444669	152,0292181	70,6110207	292,0892601
Equus_caballus_tRNA-Lys-TTT-1-3	241,528658	-2,033919361	0,533226097	0,000136533	0,000577779	19,36276961	175,7919266	16,83737136	19,55903224	21,69190524	161,4097443	70,27477774	295,6912577
Equus_caballus_tRNA-Lys-TTT-1-2	241,4452219	-2,227245098	0,536820122	3,33989E-05	0,000159268	17,35931064	180,2448085	19,28150591	15,00418912	17,79223688	167,5556063	70,6110207	302,5677986
ENSECAT00000047684	95370,85656	1,808748935	0,539318114	0,000797186	0,002681062	30122,38733	19054,4952	28600,44782	30933,01139	30833,70279	13292,85259	35514,65347	8355,979529
ENSECAT00000039491	103764,1586	1,925766441	0,539668482	0,000359134	0,001274925	33416,5212	19437,44721	31737,35873	33556,06516	34956,1397	13181,58014	36457,47872	8673,282772
Equus_caballus_tRNA-Lys-TTT-1-8	231,4081823	-2,017693559	0,53987764	0,000185995	0,000738203	18,85004064	167,7641496	14,66480731	18,48730445	23,39801015	146,5302889	68,92980592	287,8323539
Equus_caballus_tRNA-iMet-CAT-2-1	1280,679988	-1,481631172	0,545350284	0,006590784	0,015370478	138,4030812	855,460396	213,1828471	77,96819701	124,0581996	773,4082137	1396,753238	396,2197363
Equus_caballus_tRNA-Ala-AGC-4-3	503,1673141	1,433269117	0,545407753	0,008591743	0,018239615	156,2552733	123,5416606	167,5590021	66,98298713	234,2238307	121,9468409	55,48008769	193,1980532
Equus_caballus_tRNA-Pro-AGG-1-9	27,28228228	-1,182854661	0,546196391	0,03034012	0,051425296	3,497591715	17,13264826	2,987275564	2,143455588	5,362043992	12,93865686	18,15711961	20,3021683
U1	19,24336876	1,696738236	0,548575704	0,001981519	0,005944558	6,109576989	4,162969797	5,974551128	4,554843125	7,799336715	4,851996322	4,034915469	3,601997602
Equus_caballus_tRNA-Lys-TTT-1-7	234,520537	-2,1480641	0,549247269	9,19439E-05	0,00039431	17,60919489	173,1717247	13,30695478	19,29110029	20,2295296	156,557748	67,92107705	295,0363491
Equus_caballus_tRNA-iMet-CAT-2-2	1322,001676	-1,45520899	0,551167606	0,008284989	0,01794613	144,1990889	879,1201507	231,378071	82,52304014	118,6961556	803,8140573	1420,626488	412,919907
RNase	34,79512614	3,818863603	0,555218774	6,06459E-12	6,92012E-11	13,20142603	2,087737697	13,8500958	12,59280158	13,16138071	1,617332107	2,35370069	2,292180292
eca-miR-423-5p	28,85093479	1,747304996	0,555660504	0,001663397	0,005134833	9,235371876	6,051311167	5,702980622	8,841754301	13,16138071	6,145862007	8,406073893	3,601997602
ENSECAT00000075345	54,67739495	3,013164192	0,556436949	6,12529E-08	4,04412E-07	20,36936596	5,397706423	21,99721097	12,05693768	27,05394923	2,26426495	6,724859114	7,203995205
Equus_caballus_tRNA-Lys-TTT-1-5	236,9736482	-2,080343878	0,568199027	0,000250944	0,000937739	18,75602367	173,7593047	11,67753175	18,7552364	25,83530287	163,6740092	63,54991863	294,0539861
eca-miR-221	62,94541665	-1,764533359	0,574742165	0,002139654	0,006329809	5,609422417	44,26853916	3,25884607	9,913482095	3,655939085	47,22609753	54,47135883	31,10816111
eca-miR-21	310,8473736	-6,525733615	0,575294443	8,00733E-30	5,11668E-27	1,366855627	284,163749	0,543141012	1,607591691	1,949834179	387,1893065	300,2649594	165,0369811
Equus_caballus_tRNA-Pro-TGG-3-1	71,25400818	-2,158674121	0,578964272	0,000192615	0,000750495	5,459777358	52,18843255	4,073557587	4,018979228	8,28679526	30,40584361	91,121841	35,03761304
eca-let-7c	162,1814689	-2,705453826	0,589406739	4,42969E-06	2,41929E-05	8,693666658	127,076111	2,715705058	13,12866548	10,23662944	104,8031205	189,97727	86,44794246
Equus_caballus_tRNA-Met-CAT-2-1	24,06388867	-2,018062541	0,593459081	0,000672607	0,002286148	1,972678907	17,78812051	1,629423035	1,607591691	2,681021996	22,96611592	10,42353163	19,97471398
Equus_caballus_tRNA-Leu-CAG-1-2	90,09480708	-2,347763377	0,595695903	8,10712E-05	0,000357272	6,070584266	68,22185049	11,94910226	1,87552364	4,387126902	61,45862007	79,35333755	63,85359386
Equus_caballus_tRNA-Gln-CTG-1-1	27,61065171	-2,179955594	0,597971062	0,000266782	0,000979734	2,002523437	20,77811963	1,086282023	3,215183382	1,706104906	27,49464582	17,4846337	17,35507936
Equus_caballus_tRNA-Gln-CTG-1-2	25,95252524	-2,288761015	0,606290529	0,000159993	0,00065118	1,76121987	19,53856056	1,629423035	2,679319485	0,974917089	20,37838455	22,19203508	16,04526205
eca-miR-100	92,19057558	-1,903725534	0,610211744	0,00180987	0,005554893	7,719962421	65,72018868	2,987275564	12,86073353	7,31187817	54,66582522	102,2178585	40,27688228
eca-miR-26a	47,23045486	-3,27292223	0,616618759	1,10924E-07	7,01784E-07	1,771713133	38,92619771	2,172564047	2,411387537	0,731187817	40,7567691	52,11765814	23,90416591
Equus_caballus_tRNA-Thr-CGT-3-1	20,25492828	1,342151775	0,618257885	0,0299417	0,051032227	6,040040014	5,352213824	6,789262645	4,018979228	7,31187817	9,0570598	4,70740138	2,292180292
RNaseP	31,49768597	3,930017453	0,620706996	2,42761E-10	2,38653E-09	12,05218442	1,758683128	7,332403657	14,20039327	14,62375634	1,293865686	2,017457734	1,964725965
eca-miR-423-3p	24,33836876	1,484621983	0,620865917	0,016792857	0,030924021	7,040450478	5,725702628	7,332403657	9,645550146	4,14339763	3,558130636	7,397345026	6,221632222
Equus_caballus_tRNA-Val-CAC-3-1	19,50570009	-1,429997824	0,621957062	0,021494119	0,038580737	2,205914916	13,06689158	1,086282023	1,87552364	3,655939085	14,55598896	15,80341892	8,841266842
U12	61,05772317	2,034283038	0,626657679	0,00116939	0,003793098	20,08910602	10,75285346	15,75108934	20,63076003	23,88546869	6,145862007	21,85579212	4,256906257
Equus_caballus_tRNA-Gln-CTG-1-3	25,81554919	-2,756016543	0,633660152	1,36535E-05	6,88195E-05	1,366855627	20,79463852	0,543141012	1,607591691	1,949834179	28,46504509	19,83833439	14,08053608
eca-miR-24	22,58459306	-1,719131233	0,642814098	0,007486685	0,01666896	2,090621234	15,7677369	0,814711517	3,751047279	1,706104906	17,79065318	14,12220414	15,39035339
Equus_caballus_tRNA-Ser-GCT-4-4	17,50576287	2,109325401	0,642853525	0,001033696	0,003422444	5,769537266	2,975867889	8,147115174	4,286911176	4,874585447	2,26426495	4,371158424	2,292180292
Equus_caballus_tRNA-Ser-GCT-4-6	18,23697279	1,845321969	0,643811703	0,004153729	0,011044363	6,00776978	3,634247964	6,789262645	2,947251434	8,28679526	3,558130636	5,379887291	1,964725965
Equus_caballus_tRNA-Arg-ACG-2-1	14,40859996	-1,318627755	0,649602897	0,042366888	0,06906235	1,711601665	9,442761541	1,357852529	1,339659743	2,437292723	10,67439191	11,43226049	6,221632222
ENSECAT00000112905	223,1875692	5,352317154	0,649636222	1,73736E-16	3,26521E-15	88,00406638	4,779281583	72,23775455	102,0820724	89,69237222	1,940798529	10,75977458	1,637271637
eca-miR-16	49,37813404	-4,648149831	0,653704098	1,1564E-12	1,60639E-11	0,772738463	43,60377984	0,271570506	1,071727794	0,974917089	53,37195954	43,71158424	33,72779573
Equus_caballus_tRNA-Met-CAT-6-1	21,00953985	-1,751071927	0,66508925	0,008467485	0,018096062	2,026080765	15,1586389	0,814711517	1,607591691	3,655939085	23,93651519	9,751045716	11,78835579
Equus_caballus_tRNA-Ser-GCT-4-1	16,0251887	2,410982604	0,665703456	0,000292666	0,001063551	5,621328	2,307640822	7,603974163	2,679319485	6,580690353	1,940798529	2,689943646	2,292180292
ENSECAT00000070945	18,02563538	-2,171343878	0,66629662	0,001118748	0,003647346	1,360000921	13,36795463	0,814711517	1,071727794	2,193563451	10,99785833	11,09601754	18,00998801
Equus_caballus_tRNA-Ser-GCT-4-5	14,52644415	1,994576622	0,668860983	0,002863256	0,008241535	4,645988503	2,641225174	5,702980622	4,822775073	3,412209813	2,587731371	3,698672513	1,637271637
eca-let-7g	31,49705483	-3,656227676	0,670727207	5,0048E-08	3,4022E-07	0,943292203	26,68274084	0,271570506	1,339659743	1,218646362	29,75891077	32,27932375	18,00998801
5	599041,2984	1,864225804	0,673984376	0,00567524	0,014056118	186516,1602	115459,5122	105976,5879	283258,9956	170312,8972	62910,01391	243901,5615	39566,9613
Equus_caballus_tRNA-Gln-CTG-2-1	28,09037777	-2,948551163	0,677636456	1,35377E-05	6,88195E-05	1,302960506	22,75486376	0,814711517	1,87552364	1,218646362	26,52424656	30,93435193	10,80599281
Equus_caballus_tRNA-Phe-GAA-1-4	13,85894108	1,547013628	0,679515653	0,022807634	0,040596319	4,097996081	3,19151217	2,987275564	5,894502867	3,412209813	2,911197793	4,371158424	2,292180292
Equus_caballus_tRNA-Phe-GAA-1-6	13,29395669	1,588935558	0,681340941	0,019696948	0,035655382	4,015962546	2,980126734	4,616698599	4,018979228	3,412209813	1,940798529	4,70740138	2,292180292
Equus_caballus_tRNA-Glu-CTC-3-1	15,02895697	2,552817227	0,681408361	0,000179402	0,000720993	5,293929932	1,976986013	7,060833151	3,215183382	5,605773264	1,293865686	2,017457734	2,61963462
Equus_caballus_tRNA-Arg-TCT-3-1	38,51900083	-4,315490592	0,682512233	2,56617E-10	2,48452E-09	0,756603346	33,29760664	0,271570506	0,535863897	1,462375634	29,43544435	39,67666877	30,78070678
5S	678,2723962	1,722651229	0,683565944	0,012041814	0,023690762	207,6208463	143,5046399	279,355527	206,0843237	137,4226881	138,6592727	266,6406639	25,21398322
ENSECAT00000093662	1529,217189	1,761768264	0,686500787	0,010278932	0,021011404	473,015377	315,4991201	596,3688308	470,4885016	352,1887985	270,4179283	622,0494681	54,02996404
COL3A1	11,1301293	1,715149232	0,688839385	0,014187153	0,02710864	3,498217602	2,382186895	3,190953443	3,282166369	4,021532994	2,830331188	2,269639951	2,046589547
eca-let-7a	106,1536077	-4,037739193	0,691242363	5,18017E-09	4,29887E-08	2,445860536	90,63741614	2,172564047	3,215183382	1,949834179	79,24927325	167,4489919	25,21398322
Equus_caballus_tRNA-Ser-GCT-1-1	16,01511559	1,879765985	0,694173602	0,006770652	0,015562757	5,259233993	3,095137262	6,51769214	2,679319485	6,580690353	1,940798529	5,379887291	1,964725965
Equus_caballus_tRNA-Lys-TTT-3-1	32,62819973	-1,862415429	0,694411998	0,007318269	0,016361567	2,97543723	23,04518716	2,444134552	1,607591691	4,874585447	16,49678749	9,41480276	43,22397123
Equus_caballus_tRNA-Ser-GCT-4-3	16,04791307	2,040406153	0,695617338	0,003354545	0,00944297	5,381237285	2,856598516	8,41868568	1,87552364	5,849502536	2,587731371	3,362429557	2,61963462
ENSECAT00000030837	68,02638378	6,115002094	0,696149137	1,57705E-18	3,25076E-17	27,63307232	0,888130192	22,81192249	25,72146706	34,3658274	0,646932843	2,017457734	0
ENSECAT00000102852	1567,537873	1,689141167	0,696789082	0,015343059	0,028751362	478,7669859	336,5491163	611,8483496	476,6509364	347,8016716	298,2360406	658,3637073	53,04760105
Equus_caballus_tRNA-Met-CAT-4-1	22,27803139	-2,16821789	0,699938265	0,001950108	0,005877919	1,69182799	16,790297	0,543141012	1,607591691	2,924751268	21,02531739	7,733587981	21,61198561
eca-miR-23b	15,63453589	-2,465284014	0,704793914	0,000468973	0,001611151	0,972346289	12,05789177	1,357852529	1,071727794	0,487458545	13,90905612	12,44098936	9,823629825
ENSECAT00000089795	226,8672816	5,138615617	0,710553819	4,76473E-13	7,42601E-12	89,25638242	5,569436626	83,64371579	95,65170561	88,47372586	1,293865686	13,44971823	1,964725965
Equus_caballus_tRNA-Phe-GAA-4-1	11,04670339	1,527580456	0,713323686	0,032233989	0,054203997	3,367375768	2,613800926	2,987275564	3,215183382	3,899668358	3,558130636	1,008728867	3,274543275
ENSECAT00000141508	17,9801141	2,003693879	0,714810667	0,005061219	0,012884937	5,771540562	3,214406634	6,789262645	5,894502867	4,630856175	1,617332107	6,388616158	1,637271637
eca-miR-8928	11,37263222	1,764692942	0,716557747	0,013788119	0,026458283	3,564557889	2,398698522	3,530416576	3,751047279	3,412209813	4,205063479	1,681214779	1,30981731
Equus_caballus_tRNA-Lys-TTT-4-1	30,87238878	-1,978557279	0,719875742	0,005987401	0,014437545	2,643610161	22,25983284	2,715705058	1,071727794	4,14339763	18,1141196	7,733587981	40,93179094
Equus_caballus_tRNA-Val-AAC-3-1	25,29622935	-1,853487885	0,721682978	0,010220296	0,020999258	2,125317174	18,18802598	1,357852529	4,286911176	0,731187817	24,58344803	19,50209143	10,47853848
ENSECAT00000082168	1021,011406	1,748358969	0,72429328	0,015783546	0,029233872	314,1816074	211,4329439	399,2086435	321,7862701	221,5499086	162,70361	440,8145149	30,78070678
Equus_caballus_tRNA-Thr-AGT-5-1	11,94924597	-1,631990172	0,724509621	0,024287883	0,042520431	1,208008003	8,396761435	1,357852529	0,803795846	1,462375634	12,61519044	5,043644336	7,531449532
MAFA	23,18796749	4,188557768	0,735341286	1,22598E-08	9,21651E-08	9,357942673	1,094714906	7,603974163	5,35863897	15,11121489	0,646932843	0,672485911	1,964725965
ENSECAT00000090643	1039,510438	1,723295985	0,736386372	0,019273094	0,035086914	318,6379682	217,8614899	409,7998933	322,8579979	223,2560135	160,1158786	463,342793	30,12579813
Equus_caballus_tRNA-Trp-CCA-1-2	11,63689236	-1,575677782	0,748413588	0,035260244	0,058982451	1,208008003	7,87626096	1,357852529	0,803795846	1,462375634	6,469328429	5,043644336	12,11581012
Equus_caballus_tRNA-Ser-GCT-4-2	13,10487422	1,889415772	0,751324616	0,011910684	0,023346402	4,270607491	2,533403033	7,060833151	1,607591691	4,14339763	2,26426495	3,698672513	1,637271637
Equus_caballus_tRNA-Ser-GCT-3-1	12,74081226	2,815694138	0,767887512	0,000245599	0,000928628	4,708025422	1,436816948	4,888269105	2,411387537	6,824419626	0,646932843	2,35370069	1,30981731
Equus_caballus_tRNA-Arg-CCT-1-1	18,48547264	-2,772452589	0,767899321	0,000305681	0,00110356	0,964278731	14,82985894	1,357852529	0,803795846	0,731187817	19,08451886	19,83833439	5,566723567
eca-miR-148a	32,93448282	-4,65235248	0,768361647	1,40505E-09	1,24699E-08	0,511661221	28,66740634	0	0,803795846	0,731187817	24,90691445	32,27932375	28,81598082
Equus_caballus_tRNA-Ile-AAT-1-12	9,338604355	-1,59726661	0,769528283	0,037926907	0,062506922	0,956211172	6,365447083	1,357852529	0,535863897	0,974917089	5,822395586	6,724859114	6,54908655
Equus_caballus_tRNA-Val-GAC-1-1	12,90760293	-2,075697372	0,772939957	0,00724306	0,016296884	1,026960999	9,691143606	0,814711517	0,803795846	1,462375634	14,23252254	4,034915469	10,80599281
U2	25,25398406	-1,82844966	0,778911802	0,022437159	0,038543479	2,637377001	17,21511432	1,900993541	1,339659743	4,67147772	12,23781294	27,29171991	12,11581012
ENSECAT00000038103	15,81291215	-2,653188412	0,781918365	0,000690867	0,002335787	0,870116671	12,50702853	0,271570506	1,607591691	0,731187817	15,84985465	14,79469005	6,876540877
ENSECAT00000068646	11,64335473	2,559792259	0,7904526	0,001202072	0,003879414	4,300742211	1,541709545	2,715705058	2,143455588	8,043065988	0,970399264	2,017457734	1,637271637
Equus_caballus_tRNA-Phe-GAA-1-5	11,99372827	1,870678186	0,794765869	0,01858523	0,034028545	3,627885506	2,310570365	3,25884607	6,162434816	1,462375634	1,940798529	3,026186601	1,964725965
Equus_caballus_tRNA-Trp-CCA-3-1	10,19390551	-2,158377181	0,79505013	0,006632208	0,01541084	0,77637702	7,669430699	1,086282023	0,267931949	0,974917089	9,380526222	7,733587981	5,894177895
ENSECAT00000021760	9,601688659	1,670030537	0,796758916	0,036079536	0,060038603	3,031119697	2,076019526	4,073557587	1,607591691	3,412209813	1,617332107	1,008728867	3,601997602
ENSECAT00000114078	7,731989371	1,580567849	0,798447453	0,047753948	0,075621469	2,337989064	1,751494741	1,629423035	2,947251434	2,437292723	1,617332107	1,344971823	2,292180292
Equus_caballus_tRNA-Ile-AAT-1-13	9,025348632	-1,764556698	0,804753402	0,028331338	0,048665927	0,857620111	6,369976867	1,086282023	0,267931949	1,218646362	6,145862007	7,397345026	5,566723567
Equus_caballus_tRNA-Ser-CGA-2-1	11,40790883	-2,039448678	0,806264809	0,011422443	0,022738134	0,889890346	8,419926838	1,086282023	1,339659743	0,243729272	11,96825759	7,397345026	5,894177895
Equus_caballus_tRNA-Val-AAC-2-1	13,92339881	-2,924339501	0,811746091	0,000315135	0,0011313	0,676573107	11,48419382	0,543141012	0,267931949	1,218646362	17,14372034	10,75977458	6,54908655
ENSECAT00000075251	11,25476958	3,447282237	0,81413767	2,29291E-05	0,000112705	4,352786121	0,873753417	3,530416576	2,947251434	6,580690353	1,293865686	0,672485911	0,654908655
Equus_caballus_tRNA-Lys-CTT-7-1	15,20495997	-2,332440402	0,817670259	0,004337081	0,011369585	1,03624141	11,40244491	1,086282023	0,803795846	1,218646362	7,439727693	21,85579212	4,911814912
Equus_caballus_tRNA-Trp-CCA-1-1	9,392232281	-2,15967587	0,821388953	0,008556149	0,018224597	0,703201488	7,015580408	1,086282023	0,535863897	0,487458545	8,410126957	7,397345026	5,23926924
eca-miR-8978	7,659705059	1,861545807	0,824297979	0,023924417	0,042003878	2,483127276	1,527603709	1,357852529	2,679319485	3,412209813	2,26426495	1,008728867	1,30981731
ENSECAT00000017584	19,19268678	3,044798445	0,827637168	0,000234238	0,000901674	6,831984649	1,884082525	7,875544669	7,502094558	5,118314719	1,617332107	4,034915469	0
Equus_caballus_tRNA-Gln-CTG-5-1	9,532285602	-1,796848704	0,828991397	0,030195845	0,051316874	0,874968081	6,804736849	1,357852529	0,535863897	0,731187817	8,733593379	8,406073893	3,274543275
Equus_caballus_tRNA-Ile-AAT-1-1	8,424430992	-1,954449611	0,830236337	0,018568202	0,034028545	0,701988636	6,124520672	0,814711517	0,803795846	0,487458545	7,763194114	5,043644336	5,566723567
SNORA38	11,06005779	3,356263562	0,846823637	7,39034E-05	0,000332565	4,035736221	0,883600409	5,431410116	3,751047279	2,924751268	0,323466421	1,344971823	0,982362982
ENSECAT00000092197	26,54985493	5,151321055	0,848783155	1,28656E-09	1,15791E-08	10,16610027	0,663968222	8,961826692	14,46832522	7,068148898	0,646932843	1,344971823	0
Equus_caballus_tRNA-Thr-AGT-3-1	9,814303012	-1,818573512	0,852220631	0,032849055	0,055093297	0,884248492	6,980425895	1,629423035	0,535863897	0,487458545	8,410126957	3,362429557	9,16872117
RAB8A	15,3183234	4,339227696	0,853023254	3,64E-07	2,1943E-06	6,091016167	0,663968222	5,431410116	4,554843125	8,28679526	0,646932843	1,344971823	0
Equus_caballus_tRNA-Arg-CCT-2-2	13,36598525	-2,373589271	0,853972368	0,005444794	0,013644013	0,871329524	10,487725	0,543141012	1,339659743	0,731187817	18,43758602	9,751045716	3,274543275
Equus_caballus_tRNA-Thr-TGT-5-1	8,87789462	-1,774621873	0,857350155	0,038462498	0,063181327	0,800579697	6,139413933	1,086282023	1,071727794	0,243729272	4,851996322	5,379887291	8,186358187
Equus_caballus_tRNA-Thr-AGT-4-1	10,954802	-1,940503893	0,859277188	0,023927091	0,042003878	0,948143613	8,054117516	1,357852529	0,267931949	1,218646362	11,32132475	2,689943646	10,15108415
Equus_caballus_tRNA-Arg-CCT-2-1	12,61609088	-3,154049969	0,863425003	0,000259243	0,000960996	0,522154484	10,42620828	0,543141012	0,535863897	0,487458545	13,26212328	12,77723232	5,23926924
eca-miR-145	9,515987696	-2,146235654	0,865881684	0,013187295	0,025535399	0,699562931	7,001720119	0,271570506	1,339659743	0,487458545	6,79279485	5,043644336	9,16872117
ENSECAT00000029840	16,7425955	3,3806242	0,865907905	9,45617E-05	0,000402833	6,214087217	1,332195289	9,504967703	4,018979228	5,118314719	0,970399264	3,026186601	0
Equus_caballus_tRNA-Thr-AGT-1-1	10,55413573	-2,22570915	0,868100453	0,010350803	0,021064214	0,77637702	8,158493628	1,086282023	0,267931949	0,974917089	13,90905612	3,362429557	7,203995205
Equus_caballus_tRNA-Met-CAT-5-2	18,04711532	-2,875363845	0,879251261	0,001074558	0,003539393	0,884248492	14,95660936	1,629423035	0,535863897	0,487458545	27,81811224	13,44971823	3,601997602
Equus_caballus_tRNA-Gln-CTG-4-1	11,81764375	-1,786632025	0,892050148	0,045194669	0,07256129	1,10820409	8,388518356	0,814711517	0,803795846	1,706104906	8,733593379	14,79469005	1,637271637
ENSECAT00000095764	23,71708088	5,24437294	0,89395315	4,451E-09	3,74235E-08	9,130281268	0,556146081	9,776538209	11,52107379	6,093231809	0,323466421	1,344971823	0
Equus_caballus_tRNA-Trp-CCA-1-3	8,613661996	-2,316755773	0,894069973	0,009562894	0,019904525	0,594117164	6,471127106	0,271570506	0,535863897	0,974917089	4,5285299	5,716130247	9,16872117
Equus_caballus_tRNA-Met-CAT-5-1	17,50926926	-3,4441702	0,906557585	0,000145179	0,000606336	0,602184723	15,23561615	0,271570506	0,803795846	0,731187817	31,05277646	9,41480276	5,23926924
U3	30,63358279	3,54616302	0,910360171	0,009174704	0,017467839	12,08125663	1,058602031	10,22915572	11,87831638	14,1362978	1,293865686	1,008728867	0,87321154
ENSECAT00000062284	7,155990961	-2,240748656	0,913409056	0,014160299	0,027010241	0,512874073	5,376954077	0,271570506	0,535863897	0,731187817	5,175462743	5,716130247	5,23926924
eca-miR-744	7,528907928	2,03992429	0,913740212	0,025581988	0,044427597	2,359766035	1,317547575	1,086282023	4,286911176	1,706104906	0,970399264	1,344971823	1,637271637
ENSECAT00000094695	11,51156417	2,245056743	0,923267541	0,015030528	0,02833188	3,81150331	1,783177834	2,444134552	5,090707022	3,899668358	0,323466421	4,371158424	0,654908655
Equus_caballus_tRNA-Thr-CGT-2-1	7,627974818	-2,367978167	0,92748791	0,010676593	0,021521587	0,514086926	5,892899376	0,543141012	0,267931949	0,731187817	7,439727693	3,362429557	6,876540877
eca-miR-199a-3p	53,66179107	-6,405889952	0,93800695	8,53559E-12	9,56885E-11	0,251796831	48,44851527	0	0,267931949	0,487458545	52,40156027	48,08274267	44,86124287
Equus_caballus_tRNA-Ser-GCT-5-1	12,82475538	3,119357964	0,939595409	0,000900514	0,002997022	4,840521979	1,215855459	7,332403657	1,339659743	5,849502536	1,293865686	2,35370069	0
eca-let-7d	12,77734113	-3,46036453	0,941646237	0,000238033	0,000910797	0,43041813	10,67299377	0	0,803795846	0,487458545	11,32132475	15,13093301	5,566723567
eca-let-7f	62,45315379	-5,820641348	0,943627538	6,89987E-10	6,38988E-09	0,439698541	55,77674761	0,271570506	0,803795846	0,243729272	53,69542596	100,5366438	13,0981731
Equus_caballus_tRNA-Ile-AAT-2-1	7,137329431	-2,048761888	0,950433024	0,031114217	0,05253138	0,586049605	5,367648963	0,271570506	0,267931949	1,218646362	7,439727693	5,716130247	2,947088947
ENSECAT00000135352	6,554470473	2,750037497	0,950879645	0,003826781	0,010450055	2,344053326	0,773119664	2,987275564	1,607591691	2,437292723	0,646932843	1,344971823	0,327454327
SNORD43	11,5978191	3,897047224	0,951561916	4,21401E-05	0,000197996	4,595302541	0,668227067	3,25884607	3,215183382	7,31187817	0,323466421	1,681214779	0
ENSECAT00000148069	6,95824728	-2,001733797	0,952549884	0,035601681	0,059398105	0,586049605	5,160522371	0,271570506	0,267931949	1,218646362	6,145862007	6,388616158	2,947088947
ENSECAT00000063021	8,89541345	3,508956011	0,952789992	0,000230666	0,000893307	3,449041267	0,658109136	4,888269105	1,071727794	4,387126902	0,646932843	0,672485911	0,654908655
eca-miR-1307	5,796954022	2,557416667	0,968197547	0,008255923	0,017943995	1,996881583	0,76886082	1,629423035	2,411387537	1,949834179	0,970399264	1,008728867	0,327454327
Equus_caballus_tRNA-Met-CAT-3-1	6,021448334	-1,957210888	0,988966536	0,047810757	0,075621469	0,514086926	4,481119011	0,543141012	0,267931949	0,731187817	7,116261272	4,034915469	2,292180292
ENSECAT00000104761	6,437511106	2,515693541	0,998870176	0,011784282	0,023169711	2,185996146	0,879612503	2,172564047	2,679319485	1,706104906	1,293865686	1,344971823	0
eca-let-7e	13,2727445	-3,240256381	1,010938223	0,0013497	0,004248562	0,523367337	10,84844095	0,814711517	0,267931949	0,487458545	8,733593379	21,51954917	2,292180292
ENSECAT00000045295	7,93383949	2,839369518	1,011238874	0,00498792	0,012749124	2,897410288	0,888130192	1,357852529	2,947251434	4,387126902	0,646932843	2,017457734	0
Equus_caballus_tRNA-Gln-CTG-4-2	10,83654444	-3,558659267	1,013765259	0,000447536	0,001548255	0,352813597	9,126754446	0,814711517	0	0,243729272	10,02745906	12,44098936	4,911814912
eca-miR-143	21,87104001	-5,095037985	1,013984985	5,04045E-07	3,01014E-06	0,251796831	19,53991525	0	0,267931949	0,487458545	23,61304876	23,87324986	11,13344713
ENSECAT00000082640	8,099602902	-2,633821634	1,014177068	0,00940409	0,01970234	0,448978952	6,444270127	0,543141012	0,803795846	0	10,35092549	5,379887291	3,601997602
Equus_caballus_tRNA-Ser-TGA-4-1	7,747539102	-2,249888723	1,01507465	0,026658911	0,046165432	0,527796338	5,793594925	0	1,339659743	0,243729272	6,469328429	4,034915469	6,876540877
eca-miR-328	5,739832301	2,506658765	1,016622966	0,013675651	0,026321508	1,977107909	0,771519424	0,814711517	2,679319485	2,437292723	0,323466421	1,008728867	0,982362982
Equus_caballus_tRNA-Ile-AAT-1-4	6,623283704	-2,739205291	1,036124184	0,008200442	0,017901368	0,350387892	5,265414969	0,271570506	0,535863897	0,243729272	6,469328429	6,052373203	3,274543275
Equus_caballus_tRNA-Arg-ACG-1-4	7,235524222	-2,659297312	1,047326488	0,011112876	0,022260589	0,414283013	5,889453347	0	0,267931949	0,974917089	9,703992643	4,034915469	3,92945193
Equus_caballus_tRNA-Thr-AGT-2-2	13,33966375	-3,964294822	1,050760458	0,000161434	0,00065289	0,334252774	11,54511789	0,271570506	0	0,731187817	13,90905612	3,698672513	17,02762503
ENSECAT00000141711	6,230612099	3,207243967	1,060078646	0,00248241	0,007210272	2,28258391	0,547357453	3,801987081	1,339659743	1,706104906	0,323466421	0,336242956	0,982362982
Equus_caballus_tRNA-Ile-AAT-1-14	5,987803659	-2,648629679	1,064827783	0,012868842	0,024994499	0,343533185	4,712985855	0,543141012	0	0,487458545	4,5285299	4,371158424	5,23926924
Equus_caballus_tRNA-Gln-CTG-6-1	9,279477817	-3,777907852	1,065303412	0,00039065	0,001371568	0,262290095	7,894651033	0,543141012	0	0,243729272	8,410126957	8,069830937	7,203995205
Equus_caballus_tRNA-Lys-TTT-2-1	6,74951974	-2,729923157	1,066497193	0,010475965	0,021251243	0,360881155	5,264602153	0,814711517	0,267931949	0	4,5285299	5,043644336	6,221632222
ENSECAT00000066986	5,949683269	3,509411464	1,075169302	0,001098299	0,003599043	2,308144534	0,441135553	2,172564047	1,339659743	3,412209813	0,323466421	0,672485911	0,327454327
EMP3	8,115246674	3,990102323	1,087715905	0,000244139	0,000928599	3,019268486	0,436876709	5,15983961	2,679319485	1,218646362	0,646932843	0,336242956	0,327454327
ENSECAT00000115655	4,151048423	2,25918874	1,088582132	0,037954125	0,062506922	1,451737275	0,661038679	1,357852529	0,803795846	2,193563451	0,646932843	1,008728867	0,327454327
ENSECAT00000101914	4,872236264	2,812387501	1,096078936	0,010291971	0,021011404	1,67190922	0,548957694	1,629423035	2,411387537	0,974917089	0,646932843	0,672485911	0,327454327
Equus_caballus_tRNA-Gly-TCC-1-1	9,097066455	-2,229981601	1,10223966	0,043059047	0,069657547	0,630025956	6,748562723	1,086282023	0,803795846	0	5,822395586	13,11347527	1,30981731
eca-miR-30b	7,882334828	-3,495688054	1,10383418	0,001540946	0,004779925	0,25986439	6,590150931	0	0,535863897	0,243729272	7,116261272	8,069830937	4,584360585
Equus_caballus_tRNA-Thr-AGT-2-1	9,470082067	-3,429875881	1,114636711	0,00209008	0,006211913	0,333039922	8,048258431	0	0,267931949	0,731187817	11,32132475	2,017457734	10,80599281
Equus_caballus_tRNA-Arg-ACG-1-2	6,963083303	-3,318617559	1,119044575	0,003021116	0,008656919	0,261077242	5,890782649	0,271570506	0,267931949	0,243729272	9,380526222	4,034915469	4,256906257
ENSECAT00000105688	7,039994198	2,208942759	1,121211886	0,048822494	0,077031046	2,259962122	1,113621465	0,543141012	4,286911176	1,949834179	0,323466421	2,689943646	0,327454327
SNORD18	7,241754073	3,77067416	1,126016449	0,000811961	0,002716456	2,765191045	0,448323941	2,715705058	2,411387537	3,168480541	0	1,344971823	0
eca-miR-532-5p	7,782997679	-3,405712358	1,135133326	0,002697358	0,007799148	0,267931949	6,460763628	0	0,803795846	0	7,763194114	6,052373203	5,566723567
SNORD39	10,08218444	4,265051674	1,142488994	0,00018912	0,000741398	3,711554302	0,448323941	3,801987081	5,626570919	1,706104906	0	1,344971823	0
ENSECAT00000133931	5,746882029	-3,075578767	1,150771697	0,007526081	0,016698491	0,253009684	4,714586095	0,271570506	0	0,487458545	4,851996322	4,70740138	4,584360585
ENSECAT00000029849	5,317317116	3,302391727	1,15166295	0,004137308	0,011044363	1,926131756	0,444065096	2,172564047	2,143455588	1,462375634	0,323466421	1,008728867	0
ENSECAT00000028115	5,896752956	-3,026449274	1,152622619	0,008646922	0,01829597	0,25986439	4,724433087	0	0,535863897	0,243729272	3,881597057	5,379887291	4,911814912
SNORD104	7,255388345	3,11711228	1,154102815	0,006915285	0,0157176	2,662961427	0,672485911	1,629423035	2,947251434	3,412209813	0	2,017457734	0
ENSECAT00000029833	6,313938135	-3,155365838	1,159404902	0,006497869	0,015320177	0,261077242	5,174899146	0,271570506	0,267931949	0,243729272	5,498929164	7,733587981	2,292180292
MIR214	5,866866692	-3,018836658	1,161212095	0,009329743	0,019610874	0,25986439	4,708456071	0	0,535863897	0,243729272	4,205063479	3,698672513	6,221632222
eca-miR-93	5,616486586	-2,889311206	1,166640463	0,013263746	0,025605841	0,269144801	4,480306195	0,271570506	0,535863897	0	5,175462743	3,026186601	5,23926924
eca-miR-101	19,90537551	-5,571966983	1,167164543	1,80661E-06	1,04002E-05	0,162486182	17,75402803	0	0	0,487458545	16,82025391	16,13966187	20,3021683
Equus_caballus_tRNA-Gln-CTG-3-4	5,643288118	-2,98062883	1,169567613	0,010819106	0,021740279	0,261077242	4,686645362	0,271570506	0,267931949	0,243729272	8,086660536	3,026186601	2,947088947
ENSECAT00000089816	10,70025164	2,748379435	1,170672174	0,018890059	0,034487851	3,905810465	1,232890838	1,629423035	3,751047279	6,336961081	0	3,698672513	0
ENSECAT00000079864	6,053063414	-2,613811242	1,170831176	0,025585846	0,044427597	0,352813597	4,74095198	0,814711517	0	0,243729272	4,851996322	7,733587981	1,637271637
ENSECAT00000088075	6,180946811	-3,046592462	1,191036069	0,010529587	0,021292424	0,269144801	5,114733442	0,271570506	0,535863897	0	8,733593379	2,35370069	4,256906257
U4	5,563605418	-2,436268189	1,198812885	0,042129982	0,068851812	0,350387892	4,379426895	0,271570506	0,535863897	0,243729272	7,439727693	5,043644336	0,654908655
ACTB	4,220348504	2,839619814	1,221405212	0,021585043	0,038354219	1,533740569	0,47716658	2,172564047	0,803795846	1,624861816	0,646932843	0,784566897	0
eca-miR-8990	4,76692936	3,564627149	1,241038668	0,004075045	0,010990764	1,756790868	0,333313413	2,444134552	1,607591691	1,218646362	0	0,672485911	0,327454327
Equus_caballus_tRNA-Gln-CTG-3-3	5,785552936	-2,476581901	1,246300037	0,046906063	0,074932435	0,362094008	4,583353005	1,086282023	0	0	8,086660536	3,698672513	1,964725965
U5	8,405211991	-3,203490929	1,252680288	0,019315807	0,0329407	0,313800126	7,103721261	0,271570506	0,669829871	0	12,45345723	6,892980592	1,964725965
SNORA61	4,186147645	3,398291925	1,253253124	0,006696405	0,015455264	1,557183042	0,331984111	1,357852529	1,607591691	1,706104906	0,323466421	0,672485911	0
eca-miR-199b-3p	48,48603572	-8,689057674	1,257280624	4,81273E-12	5,69506E-11	0	44,25785028	0	0	0	47,87303037	41,0216406	43,87887988
ENSECAT00000032950	4,336160815	3,442299332	1,265989022	0,006546785	0,015323794	1,57331816	0,331984111	1,357852529	2,143455588	1,218646362	0,323466421	0,672485911	0
Equus_caballus_tRNA-Glu-CTC-6-1	3,772131412	2,776414653	1,278161866	0,029841085	0,051032227	1,380987448	0,435276468	1,900993541	0,535863897	1,706104906	0,323466421	0	0,982362982
ENSECAT00000089722	7,266716783	4,865110536	1,279979398	0,000144155	0,000606019	2,79746128	0,219903126	2,715705058	3,483115331	2,193563451	0,323466421	0,336242956	0
Equus_caballus_tRNA-Arg-ACG-1-3	5,941803779	-3,721885978	1,298534416	0,004154048	0,011044363	0,17055374	5,133369062	0	0,267931949	0,243729272	7,763194114	4,034915469	3,601997602
ENSECAT00000093541	4,217963915	3,433532633	1,298917737	0,008208296	0,017901368	1,633997132	0,326125025	2,172564047	0,535863897	2,193563451	0,323466421	0	0,654908655
SNORD69	4,611224444	2,659837325	1,301553127	0,040994344	0,067167656	1,57331816	0,560404926	1,357852529	2,143455588	1,218646362	0	1,681214779	0
Equus_caballus_tRNA-Leu-CAA-1-1	5,12147622	-3,485102591	1,30760786	0,007693098	0,017009998	0,17055374	4,274779844	0	0,267931949	0,243729272	4,205063479	4,034915469	4,584360585
MIR26B	16,14358033	-7,102865146	1,314494688	6,53549E-08	4,2614E-07	0	14,80135094	0	0	0	17,46718676	15,80341892	11,13344713
ENSECAT00000127610	4,426100584	2,599989229	1,320708376	0,048995325	0,077113332	1,546689779	0,560404926	0,814711517	1,87552364	1,949834179	0	1,681214779	0
Equus_caballus_tRNA-Arg-CCT-3-1	4,528360196	-3,221962253	1,326464932	0,015141196	0,028456541	0,179834151	3,721834244	0,271570506	0,267931949	0	4,5285299	3,362429557	3,274543275
eca-miR-10b	13,72463324	-6,866773972	1,330848847	2,47353E-07	1,53455E-06	0	12,39996842	0	0	0	10,35092549	12,44098936	14,40799041
ENSECAT00000133666	3,289604974	2,983472274	1,332315805	0,025135549	0,043884197	1,208008003	0,333313413	1,357852529	0,803795846	1,462375634	0	0,672485911	0,327454327
ENSECAT00000050397	5,190141424	4,337007948	1,343880166	0,001249957	0,003993614	2,011013404	0,221232428	2,987275564	1,339659743	1,706104906	0	0,336242956	0,327454327
ENSECAT00000112197	6,041914266	-3,700564632	1,344029383	0,00589913	0,014278576	0,181047004	5,226814427	0,543141012	0	0	8,733593379	2,689943646	4,256906257
SNORD48	12,41964175	7,546596908	1,347604278	2,1434E-08	1,52181E-07	5,084619287	0	3,801987081	5,35863897	6,093231809	0	0	0
eca-miR-199b-5p	9,63113025	-5,359540218	1,358721004	7,99506E-05	0,000354781	0,08931065	8,649676955	0	0,267931949	0	11,32132475	8,406073893	6,221632222
Equus_caballus_tRNA-Gln-CTG-3-1	5,087469267	-2,729228553	1,361117759	0,044948327	0,072347558	0,270357653	4,230345609	0,543141012	0,267931949	0	10,02745906	1,681214779	0,982362982
eca-miR-19b	10,13616788	-6,431914394	1,363767839	2,40193E-06	1,37039E-05	0	9,288337656	0	0	0	10,99785833	6,388616158	10,47853848
Equus_caballus_tRNA-Arg-TCT-2-1	15,2471929	-6,034243075	1,37013036	1,06205E-05	5,56272E-05	0,090523502	13,48272328	0,271570506	0	0	8,733593379	23,20076394	8,513812515
eca-miR-10a	10,36701228	-6,461487429	1,374787291	2,60173E-06	1,45834E-05	0	9,323195838	0	0	0	6,79279485	8,406073893	12,77071877
ENSECAT00000074130	4,936169763	4,29174562	1,379743227	0,00186746	0,005682414	1,895864818	0,219903126	0,814711517	2,679319485	2,193563451	0,323466421	0,336242956	0
SNORA64	4,188279201	4,033664929	1,387524486	0,003648029	0,010004679	1,574531012	0,219903126	1,629423035	1,87552364	1,218646362	0,323466421	0,336242956	0
Equus_caballus_tRNA-Arg-ACG-1-1	7,693272719	-5,030212082	1,388997465	0,000292934	0,001063551	0,090523502	6,880334019	0,271570506	0	0	9,0570598	4,70740138	6,876540877
AHNAK	4,476492272	4,108046304	1,390501032	0,003133141	0,008898121	1,728949635	0,22416197	1,629423035	1,607591691	1,949834179	0	0,672485911	0
eca-miR-374a	8,00891875	-6,089512534	1,393198948	1,23744E-05	6,42865E-05	0	7,256506818	0	0	0	6,469328429	9,078559804	6,221632222
Equus_caballus_tRNA-Gln-CTG-3-2	3,512014443	-2,907968109	1,393221383	0,036867696	0,0611908	0,171766593	2,848080827	0,271570506	0	0,243729272	3,234664214	2,689943646	2,61963462
CD63	3,579191625	3,102017048	1,401311178	0,026852641	0,046375237	1,294892948	0,336242956	0,814711517	1,607591691	1,462375634	0	1,008728867	0
eca-miR-29a	6,659982783	-4,810545256	1,407344744	0,000630434	0,002154265	0,08931065	5,912076873	0	0,267931949	0	7,763194114	5,716130247	4,256906257
JUN	3,923363552	3,956173633	1,432439674	0,005747609	0,014125855	1,552754041	0,219903126	2,172564047	0,535863897	1,949834179	0,323466421	0,336242956	0
ENSECAT00000116931	6,562711936	5,64748212	1,440681942	8,85467E-05	0,000384907	2,720001842	0,112080985	1,629423035	2,143455588	4,387126902	0	0,336242956	0
ENSECAT00000111875	3,696293234	3,866638927	1,441814584	0,007323017	0,016361567	1,462230539	0,219903126	1,900993541	0,535863897	1,949834179	0,323466421	0,336242956	0
eca-miR-365	6,313340041	-5,746208567	1,445768659	7,05271E-05	0,000319623	0	5,724915203	0	0	0	5,175462743	8,069830937	3,92945193
CCND1	3,48574672	3,739000401	1,449649384	0,009901664	0,020476256	1,371707037	0,221232428	1,629423035	0,535863897	1,949834179	0	0,336242956	0,327454327
ENSECAT00000104855	3,614513031	3,806292076	1,451383906	0,00872806	0,018406701	1,321521329	0,216973583	1,357852529	1,87552364	0,731187817	0,323466421	0	0,327454327
MIR199B	5,398608078	-5,522188097	1,454914915	0,000147322	0,000611292	0	4,936089462	0	0	0	5,498929164	5,379887291	3,92945193
eca-miR-106b	6,403851623	-5,772742677	1,460091915	7,69569E-05	0,000343884	0	5,991416402	0	0	0	10,02745906	3,362429557	4,584360585
Equus_caballus_tRNA-Arg-TCT-4-1	5,582547388	-4,546448102	1,463586406	0,001893964	0,005735749	0,090523502	4,849832484	0,271570506	0	0	4,205063479	7,397345026	2,947088947
Equus_caballus_tRNA-Arg-TCT-1-1	6,465814988	-5,780152945	1,467275563	8,16932E-05	0,000357547	0	5,847114119	0	0	0	4,851996322	9,41480276	3,274543275
eca-miR-20a	6,205230435	-4,706562421	1,470725662	0,001373497	0,004302277	0,08931065	5,548409669	0	0,267931949	0	8,733593379	2,017457734	5,894177895
eca-miR-340-5p	5,409299072	-4,496907338	1,474443782	0,002289169	0,006709996	0,090523502	4,632317024	0,271570506	0	0	2,587731371	6,724859114	4,584360585
MIR199A2	5,11613354	-5,442286241	1,490208687	0,000260176	0,000960996	0	4,626999815	0	0	0	3,881597057	6,724859114	3,274543275
ENSECAT00000147838	3,372069254	2,999189411	1,51015749	0,047032101	0,074946415	1,203156593	0,336242956	0,271570506	1,87552364	1,462375634	0	1,008728867	0
eca-miR-146b-5p	4,814608816	-4,314792054	1,511598539	0,004311055	0,011369585	0,08931065	4,065782073	0	0,267931949	0	1,940798529	4,034915469	6,221632222
eca-miR-15b	6,159280825	-5,713839336	1,51169432	0,000156981	0,000645224	0	5,7070924	0	0	0	8,086660536	7,397345026	1,637271637
ENSECAT00000049874	4,948567553	6,223759966	1,517452448	4,10564E-05	0,000194334	2,051496293	0	1,086282023	2,143455588	2,924751268	0	0	0
SNORA68	5,922969079	6,462925181	1,5192932	2,10077E-05	0,000104061	2,301935177	0	2,715705058	3,215183382	0,974917089	0	0	0
Equus_caballus_tRNA-Gln-TTG-1-1	3,960963653	-4,027868529	1,528800551	0,008422178	0,018096062	0,090523502	3,387978954	0,271570506	0	0	3,234664214	2,017457734	4,911814912
SNORD96	4,754557363	6,154647108	1,535363252	6,10815E-05	0,000282834	1,905145229	0	1,086282023	2,679319485	1,949834179	0	0	0
Equus_caballus_tRNA-Thr-AGT-6-1	10,46918537	-5,48555327	1,541014243	0,000371274	0,001310742	0,090523502	9,448862502	0,271570506	0	0	12,93865686	0,672485911	14,73544474
ENSECAT00000071360	3,75751698	4,806230494	1,541128718	0,001816859	0,005554893	1,477152804	0,112080985	1,629423035	1,339659743	1,462375634	0	0,336242956	0
Equus_caballus_tRNA-Arg-CCT-6-1	4,921491921	-4,365415343	1,544346759	0,004702938	0,01226603	0,090523502	4,461425028	0,271570506	0	0	9,0570598	2,689943646	1,637271637
eca-miR-19a	3,670470613	-4,967874799	1,556607954	0,001415485	0,004412172	0	3,385591288	0	0	0	4,5285299	2,35370069	3,274543275
Equus_caballus_tRNA-Leu-CAA-3-2	3,271092814	-3,760950803	1,556776504	0,015698187	0,029233872	0,081243091	2,849681067	0	0	0,243729272	3,558130636	3,026186601	1,964725965
ENSECAT00000049302	3,933710779	5,893115678	1,578012737	0,000188076	0,000741398	1,64206469	0	2,172564047	0,803795846	1,949834179	0	0	0
SNORD68	3,704589898	5,792602707	1,5812636	0,000249011	0,00093599	1,485220363	0	1,629423035	1,607591691	1,218646362	0	0	0
eca-miR-107a	3,252790413	-3,722442331	1,601107577	0,020076395	0,036239595	0,08931065	2,831316386	0	0,267931949	0	5,175462743	1,681214779	1,637271637
eca-miR-148b-3p	3,558571898	-4,922603363	1,606512193	0,002182853	0,006427849	0	3,29108756	0	0	0	4,5285299	4,034915469	1,30981731
ENSECAT00000112923	3,451406525	4,694701463	1,606521166	0,003474812	0,009612143	1,390267859	0,10782214	2,172564047	0,535863897	1,462375634	0,323466421	0	0
SNORD83B	7,036322159	6,713685316	1,614828641	3,21719E-05	0,00015457	2,689444713	0	4,073557587	3,751047279	0,243729272	0	0	0
eca-miR-28-5p	3,101753626	-4,7236149	1,618607453	0,003519227	0,009693044	0	2,85261061	0	0	0	3,558130636	3,362429557	1,637271637
SNORD22	3,193259069	4,574165076	1,621257324	0,004781917	0,012421321	1,277544978	0,112080985	0,543141012	1,339659743	1,949834179	0	0,336242956	0
eca-miR-17	3,286669612	-4,809803753	1,622762023	0,003037065	0,008663771	0	3,049348333	0	0	0	4,5285299	1,344971823	3,274543275
SNORD95	3,607584803	5,746958818	1,625105405	0,00040568	0,001416556	1,41204483	0	1,629423035	1,87552364	0,731187817	0	0	0
eca-miR-29b	2,861578503	-3,516162325	1,631584136	0,03115711	0,05253138	0,08931065	2,414404599	0	0,267931949	0	3,234664214	3,026186601	0,982362982
Equus_caballus_tRNA-Sup-TCA-1-1	2,775541512	-4,561319871	1,65421067	0,00582631	0,014155939	0	2,529144189	0	0	0	2,587731371	3,362429557	1,637271637
MIR27A	2,625739058	-4,483276089	1,658061968	0,006852564	0,015638531	0	2,409874816	0	0	0	2,911197793	2,35370069	1,964725965
eca-miR-660	2,709935149	-4,531029904	1,671095063	0,0066997	0,015455264	0	2,507579026	0	0	0	3,558130636	1,344971823	2,61963462
ENSECAT00000105541	2,893313722	5,448994738	1,689518347	0,001258951	0,003993815	1,196301887	0	0,543141012	1,339659743	1,706104906	0	0	0
SNORD33	2,549290361	5,259160437	1,733304781	0,002411897	0,007037452	1,033815705	0	0,543141012	1,339659743	1,218646362	0	0	0
Equus_caballus_tRNA-Ala-TGC-1-1	2,005267019	-4,096488855	1,791519485	0,022219168	0,039770444	0	1,853728735	0	0	0	2,587731371	1,008728867	1,964725965
eca-miR-103	1,9940882	-4,08930084	1,801099731	0,023180497	0,041145382	0	1,858258518	0	0	0	2,911197793	1,681214779	0,982362982
ENSECAT00000033043	2,847252719	4,420542172	1,8247466	0,015411951	0,028796014	1,193085738	0,10782214	1,629423035	0	1,949834179	0,323466421	0	0
eca-miR-1	2,274496813	-4,275358512	1,852770063	0,02102421	0,037843577	0	2,092538419	0	0	0	2,587731371	3,362429557	0,327454327
eca-miR-98	1,781958441	-3,92451762	1,934715325	0,042512006	0,069122574	0	1,648473323	0	0	0	2,26426495	2,35370069	0,327454327
